# Supplementary material for: 2-(Adamantan-1-yl)-5-(4-nitro­phen­yl)-1,3,4-oxadiazole
Source: Acta Crystallogr Sect E Struct Rep Online. 2012 Feb 24;68(Pt 3):o795. doi: 10.1107/S1600536812005302 (PMC3297863; doi:10.1107/S1600536812005302)
Supplement: Supplementary file 1 [file e-68-0o795-sup1.cif]

##############################################################################
#                                                                            #
# This CIF contains the data in a paper accepted for publication in          #
# Acta Crystallographica Section E. It conforms to the requirements of       #
# Notes for Authors for Acta Crystallographica Section E, and has been       #
# peer reviewed under the auspices of the IUCr Commission on Journals.       #
#                                                                            #
# Full details of the Crystallographic Information File format               #
# are given in the paper "The Crystallographic Information File (CIF):       #
# a New Standard Archive File for Crystallography" by S. R. Hall, F. H.      #
# Allen and I. D. Brown [Acta Cryst. (1991), A47, 655-685].                  #
#                                                                            #
# The current version of the core CIF dictionary is obtainable from          #
# ftp://ftp.iucr.org/pub/cif_core.dic.                                       #
#                                                                            #
# Software is freely available for graphical display of the structure(s)     #
# in this CIF. For information consult the CIF software page                 #
# http://www.iucr.org/resources/cif/software.                                #
#                                                                            #
# This file may be used for bona fide research purposes within the           #
# scientific community so long as proper attribution is given to the journal # 
# article from which it was obtained.                                        #
#                                                                            #
##############################################################################
data_global
_audit_creation_method     SHELXL-97
_journal_date_recd_electronic     2012-02-04
_journal_date_accepted     2012-02-06
_journal_name_full     'Acta Crystallographica, Section E'
_journal_year     2012
_journal_volume     68
_journal_issue      3
_journal_page_first     o795
_journal_page_last     o795
_journal_paper_category     QO
_journal_paper_doi     10.1107/S1600536812005302
_journal_coeditor_code     GG2074
_publ_contact_author_name     ' Edward RT Tiekink '
_publ_contact_author_address
;
Department of Chemistry, University of Malaya,
50603 Kuala Lumpur, Malaysia
;
_publ_contact_author_email
;
edward.tiekink@gmail.com
;
_publ_contact_author_fax     ' +60 3 7967 4193 '
_publ_contact_author_phone     ' +60 3 7967 6775 '
_publ_section_title
;
2-(Adamantan-1-yl)-5-(4-nitrophenyl)-1,3,4-oxadiazole
;
loop_
    _publ_author_name
    _publ_author_footnote
    _publ_author_address
    'Ali A. El-Emam'
;
Additional correspondence author, e-mail: elemam5@hotmail.com.
;
;
Department of Pharmaceutical Chemistry, College of Pharmacy,
King Saud University, Riyadh 11451, Saudi Arabia
;
    'Adnan A. Kadi' .
;
Department of Pharmaceutical Chemistry, College of Pharmacy,
King Saud University, Riyadh 11451, Saudi Arabia
;
    'Nasser R. El-Brollosy' .
;
Department of Pharmaceutical Chemistry, College of Pharmacy,
King Saud University, Riyadh 11451, Saudi Arabia
;
    'Ng, Seik Weng' .
;
     Department of Chemistry
     University of Malaya
     50603 Kuala Lumpur
     Malaysia
     and
     Chemistry Department
     Faculty of Science
     King Abdulaziz University
     PO Box 80203 Jeddah
     Saudi Arabia
;
    'Tiekink, Edward R. T.' .
;
Department of Chemistry, University of Malaya,
50603 Kuala Lumpur, Malaysia
;
data_I
_audit_creation_method     SHELXL-97
_chemical_name_systematic
;
2-(Adamantan-1-yl)-5-(4-nitrophenyl)-1,3,4-oxadiazole
;
_chemical_name_common     ?
_chemical_formula_moiety     'C18 H19 N3 O3'
_chemical_formula_sum     'C18 H19 N3 O3'
_chemical_formula_iupac     'C18 H19 N3 O3'
_chemical_formula_weight     325.36
_chemical_melting_point     512
_symmetry_cell_setting     monoclinic
_symmetry_space_group_name_H-M     'P 21/m'
_symmetry_space_group_name_Hall     '-P 2yb'
loop_
    _symmetry_equiv_pos_as_xyz
    'x, y, z'
    '-x, y+1/2, -z'
    '-x, -y, -z'
    'x, -y-1/2, z'
_cell_length_a     6.8502(6)
_cell_length_b     6.5705(7)
_cell_length_c     17.6761(15)
_cell_angle_alpha     90.00
_cell_angle_beta     98.432(8)
_cell_angle_gamma     90.00
_cell_volume     786.99(13)
_cell_formula_units_Z     2
_cell_measurement_reflns_used     1102
_cell_measurement_theta_min     3.0001
_cell_measurement_theta_max     27.5003
_cell_measurement_temperature     100(2)
_exptl_crystal_description     prism
_exptl_crystal_colour     colourless
_exptl_crystal_size_max     0.30
_exptl_crystal_size_mid     0.30
_exptl_crystal_size_min     0.15
_exptl_crystal_density_diffrn     1.373
_exptl_crystal_density_meas     ?
_exptl_crystal_density_method     'not measured'
_exptl_crystal_F_000     344
_exptl_absorpt_coefficient_mu     0.095
_exptl_absorpt_correction_type     multi-scan
_exptl_absorpt_process_details     '(CrysAlis PRO; Agilent, 2011)'
_exptl_absorpt_correction_T_min     0.9720
_exptl_absorpt_correction_T_max     0.9858
_diffrn_ambient_temperature     100(2)
_diffrn_radiation_type     MoK\a
_diffrn_radiation_wavelength     0.71073
_diffrn_radiation_source     'SuperNova (Mo) X-ray Source'
_diffrn_radiation_monochromator     Mirror
_diffrn_measurement_device_type
                  'Agilent SuperNova Dual diffractometer with an Atlas detector'
_diffrn_measurement_method     '\w scan'
_diffrn_detector_area_resol_mean     10.4041
_diffrn_reflns_number     3236
_diffrn_reflns_av_R_equivalents     0.0268
_diffrn_reflns_av_sigmaI/netI     0.0452
_diffrn_reflns_theta_min     3.01
_diffrn_reflns_theta_max     27.56
_diffrn_reflns_theta_full     27.56
_diffrn_measured_fraction_theta_max     0.987
_diffrn_measured_fraction_theta_full     0.987
_diffrn_reflns_limit_h_min     -8
_diffrn_reflns_limit_h_max     6
_diffrn_reflns_limit_k_min     -8
_diffrn_reflns_limit_k_max     5
_diffrn_reflns_limit_l_min     -23
_diffrn_reflns_limit_l_max     20
_diffrn_standards_number     0
_diffrn_standards_interval_count     0
_diffrn_standards_interval_time     0
_diffrn_standards_decay_%     0
_reflns_number_total     1956
_reflns_number_gt     1456
_reflns_threshold_expression     I>2\s(I)
_refine_ls_structure_factor_coef     Fsqd
_refine_ls_matrix_type     full
_refine_ls_R_factor_all     0.0675
_refine_ls_R_factor_gt     0.0465
_refine_ls_wR_factor_gt     0.1076
_refine_ls_wR_factor_ref     0.1230
_refine_ls_goodness_of_fit_ref     1.047
_refine_ls_restrained_S_all     1.047
_refine_ls_number_reflns     1956
_refine_ls_number_parameters     136
_refine_ls_number_restraints     0
_refine_ls_hydrogen_treatment     constr
_refine_ls_weighting_scheme     calc
_refine_ls_weighting_details
                'w=1/[\s^2^(Fo^2^)+(0.0476P)^2^+0.27P] where P=(Fo^2^+2Fc^2^)/3'
_atom_sites_solution_hydrogens     geom
_atom_sites_solution_primary     direct
_atom_sites_solution_secondary     difmap
_refine_ls_shift/su_max     0.001
_refine_ls_shift/su_mean     0.001
_refine_diff_density_max     0.297
_refine_diff_density_min     -0.340
_refine_ls_extinction_method     none
_refine_ls_extinction_coef     ?
loop_
    _atom_type_symbol
    _atom_type_description
    _atom_type_scat_dispersion_real
    _atom_type_scat_dispersion_imag
    _atom_type_scat_source
    'C' 'C' 0.0033 0.0016
                         'International Tables Vol C Tables 4.2.6.8 and 6.1.1.4'
    'H' 'H' 0.0000 0.0000
                         'International Tables Vol C Tables 4.2.6.8 and 6.1.1.4'
    'N' 'N' 0.0061 0.0033
                         'International Tables Vol C Tables 4.2.6.8 and 6.1.1.4'
    'O' 'O' 0.0106 0.0060
                         'International Tables Vol C Tables 4.2.6.8 and 6.1.1.4'
_computing_data_collection     'CrysAlis PRO (Agilent, 2011)'
_computing_cell_refinement     'CrysAlis PRO (Agilent, 2011)'
_computing_data_reduction     'CrysAlis PRO (Agilent, 2011)'
_computing_structure_solution     'SHELXS97 (Sheldrick, 2008)'
_computing_structure_refinement     'SHELXL97 (Sheldrick, 2008)'
_computing_molecular_graphics
                      'ORTEP-3 (Farrugia, 1997) and DIAMOND (Brandenburg, 2006)'
_computing_publication_material     'publCIF (Westrip, 2010)'
loop_
    _atom_site_type_symbol
    _atom_site_label
    _atom_site_fract_x
    _atom_site_fract_y
    _atom_site_fract_z
    _atom_site_U_iso_or_equiv
    _atom_site_adp_type
    _atom_site_calc_flag
    _atom_site_refinement_flags
    _atom_site_occupancy
    _atom_site_symmetry_multiplicity
    _atom_site_disorder_assembly
    _atom_site_disorder_group
    O O1 0.9944(2) 0.2500 0.34929(8) 0.0164(3) Uani d S 1 2 . .
    O O2 1.7026(2) 0.2500 0.67325(10) 0.0406(6) Uani d S 1 2 . .
    O O3 1.4757(2) 0.2500 0.74600(9) 0.0243(4) Uani d S 1 2 . .
    N N1 0.6690(3) 0.2500 0.33989(10) 0.0178(4) Uani d S 1 2 . .
    N N2 0.7505(3) 0.2500 0.41856(10) 0.0171(4) Uani d S 1 2 . .
    N N3 1.5294(3) 0.2500 0.68283(11) 0.0216(4) Uani d S 1 2 . .
    C C1 0.8170(3) 0.2500 0.30226(12) 0.0156(4) Uani d S 1 2 . .
    C C2 0.8215(3) 0.2500 0.21783(12) 0.0148(4) Uani d S 1 2 . .
    C C3 0.9314(2) 0.4411(2) 0.19610(9) 0.0195(4) Uani d . 1 1 . .
    H H3A 0.8624 0.5649 0.2101 0.023 Uiso calc R 1 1 . .
    H H3B 1.0672 0.4426 0.2245 0.023 Uiso calc R 1 1 . .
    C C4 0.9390(2) 0.4400(2) 0.10939(9) 0.0204(4) Uani d . 1 1 . .
    H H4A 1.0100 0.5642 0.0953 0.024 Uiso calc R 1 1 . .
    C C5 1.0483(3) 0.2500 0.08863(13) 0.0227(5) Uani d S 1 2 . .
    H H5A 1.0563 0.2500 0.0332 0.027 Uiso calc SR 1 2 . .
    H H5B 1.1844 0.2500 0.1168 0.027 Uiso calc SR 1 2 . .
    C C6 0.6100(3) 0.2500 0.17372(12) 0.0184(5) Uani d S 1 2 . .
    H H6A 0.5382 0.1279 0.1875 0.022 Uiso calc PR 0.50 1 . .
    H H6B 0.5382 0.3721 0.1875 0.022 Uiso calc PR 0.50 1 . .
    C C7 0.6192(3) 0.2500 0.08724(12) 0.0198(5) Uani d S 1 2 . .
    H H7 0.4821 0.2500 0.0586 0.024 Uiso calc SR 1 2 . .
    C C8 0.7279(2) 0.0604(3) 0.06587(9) 0.0214(4) Uani d . 1 1 . .
    H H8A 0.7318 0.0591 0.0101 0.026 Uiso calc R 1 1 . .
    H H8B 0.6572 -0.0632 0.0790 0.026 Uiso calc R 1 1 . .
    C C10 0.9399(3) 0.2500 0.42055(12) 0.0148(4) Uani d S 1 2 . .
    C C11 1.0933(3) 0.2500 0.48726(12) 0.0148(4) Uani d S 1 2 . .
    C C12 1.2920(3) 0.2500 0.47852(12) 0.0184(5) Uani d S 1 2 . .
    H H12A 1.3293 0.2500 0.4288 0.022 Uiso calc SR 1 2 . .
    C C13 1.4351(3) 0.2500 0.54269(13) 0.0206(5) Uani d S 1 2 . .
    H H13A 1.5712 0.2500 0.5375 0.025 Uiso calc SR 1 2 . .
    C C14 1.3771(3) 0.2500 0.61451(12) 0.0166(5) Uani d S 1 2 . .
    C C15 1.1807(3) 0.2500 0.62466(12) 0.0163(5) Uani d S 1 2 . .
    H H15A 1.1445 0.2500 0.6745 0.020 Uiso calc SR 1 2 . .
    C C16 1.0384(3) 0.2500 0.56058(12) 0.0163(5) Uani d S 1 2 . .
    H H16A 0.9026 0.2500 0.5663 0.020 Uiso calc SR 1 2 . .
loop_
    _atom_site_aniso_label
    _atom_site_aniso_U_11
    _atom_site_aniso_U_22
    _atom_site_aniso_U_33
    _atom_site_aniso_U_12
    _atom_site_aniso_U_13
    _atom_site_aniso_U_23
    O1 0.0157(8) 0.0229(8) 0.0104(7) 0.000 0.0019(6) 0.000
    O2 0.0151(9) 0.0839(17) 0.0224(9) 0.000 0.0019(7) 0.000
    O3 0.0265(9) 0.0349(10) 0.0117(8) 0.000 0.0031(7) 0.000
    N1 0.0194(9) 0.0220(10) 0.0123(9) 0.000 0.0030(7) 0.000
    N2 0.0190(10) 0.0210(10) 0.0115(9) 0.000 0.0024(7) 0.000
    N3 0.0197(10) 0.0301(11) 0.0149(9) 0.000 0.0025(8) 0.000
    C1 0.0162(10) 0.0159(10) 0.0143(10) 0.000 0.0011(8) 0.000
    C2 0.0153(10) 0.0186(11) 0.0107(9) 0.000 0.0027(8) 0.000
    C3 0.0245(8) 0.0199(8) 0.0142(7) -0.0043(7) 0.0036(6) -0.0010(6)
    C4 0.0259(8) 0.0210(8) 0.0147(7) -0.0066(7) 0.0048(6) 0.0019(6)
    C5 0.0178(11) 0.0383(14) 0.0128(10) 0.000 0.0049(9) 0.000
    C6 0.0165(11) 0.0256(12) 0.0131(10) 0.000 0.0024(9) 0.000
    C7 0.0180(11) 0.0273(12) 0.0138(10) 0.000 0.0008(9) 0.000
    C8 0.0291(9) 0.0222(8) 0.0129(7) -0.0049(7) 0.0030(7) -0.0030(6)
    C10 0.0188(11) 0.0149(10) 0.0116(10) 0.000 0.0049(8) 0.000
    C11 0.0164(11) 0.0152(10) 0.0127(10) 0.000 0.0023(8) 0.000
    C12 0.0191(11) 0.0243(12) 0.0126(10) 0.000 0.0049(9) 0.000
    C13 0.0152(11) 0.0296(13) 0.0173(11) 0.000 0.0033(9) 0.000
    C14 0.0174(11) 0.0185(11) 0.0133(10) 0.000 0.0002(8) 0.000
    C15 0.0201(11) 0.0172(11) 0.0125(10) 0.000 0.0051(8) 0.000
    C16 0.0162(11) 0.0189(11) 0.0145(10) 0.000 0.0042(8) 0.000
loop_
    _geom_bond_atom_site_label_1
    _geom_bond_atom_site_label_2
    _geom_bond_site_symmetry_2
    _geom_bond_distance
    _geom_bond_publ_flag
    O1 C10 . 1.365(2) ?
    O1 C1 . 1.368(3) ?
    O2 N3 . 1.223(2) ?
    O3 N3 . 1.226(2) ?
    C1 N1 . 1.292(3) ?
    C1 C2 . 1.497(3) ?
    C2 C3 4_565 1.5412(19) ?
    C2 C3 . 1.5412(19) ?
    C2 C6 . 1.542(3) ?
    C3 C4 . 1.541(2) ?
    C3 H3A . 0.9900 ?
    C3 H3B . 0.9900 ?
    C4 C5 . 1.528(2) ?
    C4 C8 4_565 1.535(2) ?
    C4 H4A . 1.0000 ?
    C5 C4 4_565 1.528(2) ?
    C5 H5A . 0.9900 ?
    C5 H5B . 0.9900 ?
    C6 C7 . 1.539(3) ?
    C6 H6A . 0.9900 ?
    C6 H6B . 0.9900 ?
    C7 C8 4_565 1.527(2) ?
    C7 C8 . 1.527(2) ?
    C7 H7 . 1.0000 ?
    C8 C4 4_565 1.535(2) ?
    C8 H8A . 0.9900 ?
    C8 H8B . 0.9900 ?
    C10 N2 . 1.293(3) ?
    C10 C11 . 1.460(3) ?
    C11 C12 . 1.392(3) ?
    C11 C16 . 1.402(3) ?
    C12 C13 . 1.386(3) ?
    C12 H12A . 0.9500 ?
    C13 C14 . 1.385(3) ?
    C13 H13A . 0.9500 ?
    C14 C15 . 1.383(3) ?
    C14 N3 . 1.475(3) ?
    C15 C16 . 1.382(3) ?
    C15 H15A . 0.9500 ?
    C16 H16A . 0.9500 ?
    N1 N2 . 1.421(2) ?
loop_
    _geom_angle_atom_site_label_1
    _geom_angle_atom_site_label_2
    _geom_angle_atom_site_label_3
    _geom_angle_site_symmetry_1
    _geom_angle_site_symmetry_3
    _geom_angle
    _geom_angle_publ_flag
    C10 O1 C1 . . 102.83(16) ?
    N1 C1 O1 . . 112.43(18) ?
    N1 C1 C2 . . 130.2(2) ?
    O1 C1 C2 . . 117.35(17) ?
    C1 C2 C3 . 4_565 109.31(12) ?
    C1 C2 C3 . . 109.31(12) ?
    C3 C2 C3 4_565 . 109.10(17) ?
    C1 C2 C6 . . 110.42(17) ?
    C3 C2 C6 4_565 . 109.34(12) ?
    C3 C2 C6 . . 109.34(12) ?
    C4 C3 C2 . . 109.45(13) ?
    C4 C3 H3A . . 109.8 ?
    C2 C3 H3A . . 109.8 ?
    C4 C3 H3B . . 109.8 ?
    C2 C3 H3B . . 109.8 ?
    H3A C3 H3B . . 108.2 ?
    C5 C4 C8 . 4_565 109.71(14) ?
    C5 C4 C3 . . 109.36(14) ?
    C8 C4 C3 4_565 . 109.38(13) ?
    C5 C4 H4A . . 109.5 ?
    C8 C4 H4A 4_565 . 109.5 ?
    C3 C4 H4A . . 109.5 ?
    C4 C5 C4 4_565 . 109.59(17) ?
    C4 C5 H5A 4_565 . 109.8 ?
    C4 C5 H5A . . 109.8 ?
    C4 C5 H5B 4_565 . 109.8 ?
    C4 C5 H5B . . 109.8 ?
    H5A C5 H5B . . 108.2 ?
    C7 C6 C2 . . 109.26(17) ?
    C7 C6 H6A . . 109.8 ?
    C2 C6 H6A . . 109.8 ?
    C7 C6 H6B . . 109.8 ?
    C2 C6 H6B . . 109.8 ?
    H6A C6 H6B . . 108.3 ?
    C8 C7 C8 4_565 . 109.38(18) ?
    C8 C7 C6 4_565 . 109.77(12) ?
    C8 C7 C6 . . 109.77(12) ?
    C8 C7 H7 4_565 . 109.3 ?
    C8 C7 H7 . . 109.3 ?
    C6 C7 H7 . . 109.3 ?
    C7 C8 C4 . 4_565 109.56(14) ?
    C7 C8 H8A . . 109.8 ?
    C4 C8 H8A 4_565 . 109.8 ?
    C7 C8 H8B . . 109.8 ?
    C4 C8 H8B 4_565 . 109.8 ?
    H8A C8 H8B . . 108.2 ?
    N2 C10 O1 . . 112.58(18) ?
    N2 C10 C11 . . 128.51(19) ?
    O1 C10 C11 . . 118.91(18) ?
    C12 C11 C16 . . 120.1(2) ?
    C12 C11 C10 . . 120.67(18) ?
    C16 C11 C10 . . 119.19(19) ?
    C13 C12 C11 . . 119.7(2) ?
    C13 C12 H12A . . 120.2 ?
    C11 C12 H12A . . 120.2 ?
    C12 C13 C14 . . 119.1(2) ?
    C12 C13 H13A . . 120.4 ?
    C14 C13 H13A . . 120.4 ?
    C15 C14 C13 . . 122.3(2) ?
    C15 C14 N3 . . 118.57(19) ?
    C13 C14 N3 . . 119.13(19) ?
    C16 C15 C14 . . 118.46(19) ?
    C16 C15 H15A . . 120.8 ?
    C14 C15 H15A . . 120.8 ?
    C15 C16 C11 . . 120.3(2) ?
    C15 C16 H16A . . 119.8 ?
    C11 C16 H16A . . 119.8 ?
    C1 N1 N2 . . 106.17(18) ?
    C10 N2 N1 . . 105.99(17) ?
    O2 N3 O3 . . 123.5(2) ?
    O2 N3 C14 . . 118.08(18) ?
    O3 N3 C14 . . 118.39(18) ?
loop_
    _geom_torsion_atom_site_label_1
    _geom_torsion_atom_site_label_2
    _geom_torsion_atom_site_label_3
    _geom_torsion_atom_site_label_4
    _geom_torsion_site_symmetry_1
    _geom_torsion_site_symmetry_2
    _geom_torsion_site_symmetry_3
    _geom_torsion_site_symmetry_4
    _geom_torsion
    _geom_torsion_publ_flag
    C10 O1 C1 N1 . . . . 0 ?
    C10 O1 C1 C2 . . . . 180 ?
    N1 C1 C2 C3 . . . 4_565 -120.32(12) ?
    O1 C1 C2 C3 . . . 4_565 59.68(12) ?
    N1 C1 C2 C3 . . . . 120.32(12) ?
    O1 C1 C2 C3 . . . . -59.68(12) ?
    N1 C1 C2 C6 . . . . 0 ?
    O1 C1 C2 C6 . . . . 180 ?
    C1 C2 C3 C4 . . . . 179.20(14) ?
    C3 C2 C3 C4 4_565 . . . 59.7(2) ?
    C6 C2 C3 C4 . . . . -59.83(17) ?
    C2 C3 C4 C5 . . . . -60.23(18) ?
    C2 C3 C4 C8 . . . 4_565 59.94(17) ?
    C8 C4 C5 C4 4_565 . . 4_565 -59.3(2) ?
    C3 C4 C5 C4 . . . 4_565 60.7(2) ?
    C1 C2 C6 C7 . . . . 180 ?
    C3 C2 C6 C7 4_565 . . . -59.70(11) ?
    C3 C2 C6 C7 . . . . 59.70(11) ?
    C2 C6 C7 C8 . . . 4_565 -60.13(12) ?
    C2 C6 C7 C8 . . . . 60.13(12) ?
    C8 C7 C8 C4 4_565 . . 4_565 60.1(2) ?
    C6 C7 C8 C4 . . . 4_565 -60.40(18) ?
    C1 O1 C10 N2 . . . . 0 ?
    C1 O1 C10 C11 . . . . 180 ?
    N2 C10 C11 C12 . . . . 180 ?
    O1 C10 C11 C12 . . . . 0 ?
    N2 C10 C11 C16 . . . . 0 ?
    O1 C10 C11 C16 . . . . 180 ?
    C16 C11 C12 C13 . . . . 0 ?
    C10 C11 C12 C13 . . . . 180 ?
    C11 C12 C13 C14 . . . . 0 ?
    C12 C13 C14 C15 . . . . 0 ?
    C12 C13 C14 N3 . . . . 180 ?
    C13 C14 C15 C16 . . . . 0 ?
    N3 C14 C15 C16 . . . . 180 ?
    C14 C15 C16 C11 . . . . 0 ?
    C12 C11 C16 C15 . . . . 0 ?
    C10 C11 C16 C15 . . . . 180 ?
    O1 C1 N1 N2 . . . . 0 ?
    C2 C1 N1 N2 . . . . 180 ?
    O1 C10 N2 N1 . . . . 0 ?
    C11 C10 N2 N1 . . . . 180 ?
    C1 N1 N2 C10 . . . . 0 ?
    C15 C14 N3 O2 . . . . 180 ?
    C13 C14 N3 O2 . . . . 0 ?
    C15 C14 N3 O3 . . . . 0 ?
    C13 C14 N3 O3 . . . . 180 ?
loop_
    _geom_hbond_atom_site_label_D
    _geom_hbond_atom_site_label_H
    _geom_hbond_atom_site_label_A
    _geom_hbond_site_symmetry_A
    _geom_hbond_distance_DH
    _geom_hbond_distance_HA
    _geom_hbond_distance_DA
    _geom_hbond_angle_DHA
    C13 H13A N2 1_655 0.95 2.59 3.297(3) 132
    C16 H16A O2 1_455 0.95 2.49 3.256(3) 137
