# Supplementary material for: 2-(Adamantan-1-yl)-5-(4-nitro­phen­yl)-1,3,4-oxadiazole
Source: Acta Crystallogr Sect E Struct Rep Online. 2012 Feb 24;68(Pt 3):o795. doi: 10.1107/S1600536812005302 (PMC3297863; doi:10.1107/S1600536812005302)
Supplement: Supplementary file 2 [file e-68-0o795-Isup2.hkl]

# 
# h,k,l, Fc-squared, Fo-squared, sigma(Fo-squared) and status flag 
# 
data_I
_shelx_title '  P21/m' 
_shelx_refln_list_code          4 
_shelx_F_calc_maximum      128.72 
_exptl_crystal_F_000       344.00 
_reflns_d_resolution_high  0.7681 
 
loop_ 
 _symmetry_equiv_pos_as_xyz 
 'x, y, z' 
 '-x, y+1/2, -z' 
 '-x, -y, -z' 
 'x, -y-1/2, z' 
 
_cell_length_a     6.8502 
_cell_length_b     6.5705 
_cell_length_c    17.6761 
_cell_angle_alpha  90.000 
_cell_angle_beta   98.432 
_cell_angle_gamma  90.000 
 
_shelx_F_squared_multiplier     1.000 
 
loop_ 
 _refln_index_h 
 _refln_index_k 
 _refln_index_l 
 _refln_F_squared_calc 
 _refln_F_squared_meas 
 _refln_F_squared_sigma 
 _refln_observed_status 
   1   0   0     1197.73     1116.48     12.05 o 
   2   0   0      768.87      724.49     13.94 o 
   3   0   0      808.50      860.55     12.61 o 
   4   0   0      292.38      287.16      9.11 o 
   5   0   0       46.63        8.93     27.13 o 
   6   0   0       11.81       11.71      3.27 o 
   7   0   0       26.44       28.71      5.29 o 
   8   0   0       96.96      100.76     10.36 o 
   1   1   0     1548.49     1499.18     19.73 o 
   2   1   0      161.12      163.53      3.17 o 
   3   1   0      235.15      256.18      4.98 o 
   4   1   0       46.53       48.46      2.59 o 
   5   1   0        1.82        2.06      0.76 o 
   6   1   0       10.38        5.51      2.99 o 
   7   1   0        0.05       -1.11      1.11 o 
   8   1   0        1.42        1.45      2.01 o 
   0   2   0    16568.97    14225.90     60.84 o 
   1   2   0      706.73      710.27      8.15 o 
   2   2   0      110.89      103.12      3.00 o 
   3   2   0        3.47        7.98      2.58 o 
   4   2   0       21.88       20.38      1.69 o 
   5   2   0      116.03      113.84      3.67 o 
   6   2   0      179.94      203.53      5.58 o 
   7   2   0        3.67        5.70      3.22 o 
   8   2   0        2.48        2.47      2.68 o 
   1   3   0        0.48        0.23      0.50 o 
   2   3   0      332.19      385.31     16.04 o 
   3   3   0      299.79      338.47     27.23 o 
   4   3   0      221.46      232.05     15.04 o 
   5   3   0      377.75      376.75     20.74 o 
   6   3   0        0.58        1.62      2.76 o 
   7   3   0        1.15        3.06      2.97 o 
   8   3   0        3.53       -1.40      2.79 o 
   0   4   0     7815.41     7553.03     62.49 o 
   1   4   0        1.59        0.43      0.62 o 
   2   4   0       60.62       59.91      2.86 o 
   3   4   0       37.12       34.08      2.35 o 
   4   4   0       13.44       29.60      6.14 o 
   5   4   0       13.77       14.18      4.66 o 
   6   4   0        7.87        2.27      2.19 o 
   7   4   0        6.87        7.14      3.37 o 
   1   5   0      304.45      306.35      9.59 o 
   2   5   0        4.44        5.02      1.11 o 
   3   5   0        8.33       12.10      4.03 o 
   4   5   0       73.44       75.37      9.90 o 
   5   5   0       25.07       29.57      6.62 o 
   6   5   0       23.87       16.40      5.46 o 
   7   5   0        0.32       -1.58      3.21 o 
   0   6   0     3383.30     3333.15     50.83 o 
   1   6   0       46.50       52.57      5.87 o 
   2   6   0       40.41       38.89      3.24 o 
   3   6   0       52.39       46.68      7.87 o 
   4   6   0       14.74       13.74      4.49 o 
   5   6   0        2.72        2.70      2.68 o 
   6   6   0        0.08        2.95      2.91 o 
   1   7   0        0.06       -1.67      2.08 o 
   2   7   0       23.52       23.93      5.74 o 
   3   7   0       33.94       41.68      7.96 o 
   4   7   0       36.88       43.36      8.45 o 
   5   7   0       40.52       46.85      9.45 o 
   0   8   0      341.26      344.55     18.35 o 
   1   8   0       16.95       14.79      4.48 o 
   2   8   0        1.14        0.42      2.32 o 
   3   8   0        2.94        0.81      2.41 o 
  -8   0   1        1.06        2.82      2.25 o 
  -7   0   1       74.77       78.48      8.56 o 
  -6   0   1      493.12      485.52     19.68 o 
  -5   0   1        4.71        3.89      1.20 o 
  -4   0   1        1.12        0.62      0.57 o 
  -3   0   1      534.27      551.89     12.96 o 
  -2   0   1      170.32      144.38      4.58 o 
  -1   0   1     3759.19     3490.85     21.57 o 
   1   0   1     5757.36     5368.53     27.50 o 
   2   0   1      274.77      257.44      8.06 o 
   3   0   1      719.05      757.53     12.12 o 
   4   0   1       47.57       43.12      3.31 o 
   5   0   1        4.81        2.14      2.16 o 
   6   0   1       94.09       91.63      8.80 o 
   7   0   1        4.56        0.82      1.59 o 
   8   0   1       13.34       18.41      4.63 o 
  -8   1   1        4.00        1.78      2.27 o 
  -7   1   1       61.92       54.21      4.92 o 
  -6   1   1        0.00        0.17      0.56 o 
  -5   1   1      129.02      124.11      5.16 o 
  -4   1   1      130.90      119.75      3.94 o 
  -3   1   1     1422.16     1533.23     11.41 o 
  -2   1   1      346.85      326.41      5.02 o 
  -1   1   1     4588.58     4219.69     33.43 o 
   0   1   1     1132.90     1034.37     11.74 o 
   1   1   1      856.08      802.14      9.46 o 
   2   1   1        4.16        4.98      0.70 o 
   3   1   1       25.48       15.91      1.58 o 
   4   1   1        3.36        1.46      1.39 o 
   5   1   1      317.49      341.66      7.18 o 
   6   1   1       11.09        7.65      1.39 o 
   7   1   1        3.77        7.16      1.85 o 
   8   1   1       23.64       21.11      5.51 o 
  -8   2   1       16.82       18.82      5.58 o 
  -7   2   1       25.88       22.11      5.43 o 
  -6   2   1       27.87       25.35      1.88 o 
  -5   2   1      530.67      537.87      7.39 o 
  -4   2   1       64.69       67.30      3.06 o 
  -3   2   1      268.70      285.97     13.93 o 
  -2   2   1      201.54      213.49     10.68 o 
  -1   2   1     1517.64     1513.21     24.58 o 
   0   2   1     9247.97     8395.85     33.23 o 
   1   2   1        1.22        2.22      1.78 o 
   2   2   1       31.89       31.40      2.15 o 
   3   2   1      162.60      161.27      6.32 o 
   4   2   1     1255.78     1247.00     11.08 o 
   5   2   1        7.64        6.59      2.26 o 
   6   2   1      233.40      248.98      6.50 o 
   7   2   1        0.28        2.11      2.12 o 
   8   2   1       46.09       53.12      9.09 o 
  -8   3   1       14.90       10.22      4.65 o 
  -7   3   1        0.54        1.71      2.58 o 
  -6   3   1       63.38       66.01      9.34 o 
  -5   3   1        6.08        5.22      2.58 o 
  -4   3   1      544.46      545.02     22.92 o 
  -3   3   1      376.44      416.45     18.46 o 
  -2   3   1      867.64      883.53     27.02 o 
  -1   3   1       11.45       10.28      1.42 o 
   0   3   1       95.46       89.34      4.23 o 
   1   3   1      395.40      371.64     11.06 o 
   2   3   1       16.95        9.10      2.62 o 
   3   3   1        3.14        3.03      1.35 o 
   4   3   1       58.37       65.34      3.30 o 
   5   3   1     1007.34      975.83     33.59 o 
   6   3   1       37.93       30.85      6.45 o 
   7   3   1       51.49       45.34      8.27 o 
   8   3   1       10.46        8.45      4.33 o 
  -7   4   1       21.70       27.61      6.82 o 
  -6   4   1       98.28      109.46     12.63 o 
  -5   4   1       73.37       66.02      9.32 o 
  -4   4   1        0.54        0.19      1.99 o 
  -3   4   1      104.23      107.18      4.14 o 
  -2   4   1        0.62       -0.28      1.00 o 
  -1   4   1      583.16      631.68     12.43 o 
   0   4   1     1154.29     1204.53     17.57 o 
   1   4   1      193.15      195.02      6.68 o 
   2   4   1        0.29        0.04      0.73 o 
   3   4   1        0.44        0.74      0.57 o 
   4   4   1      199.58      213.28      5.60 o 
   5   4   1        2.88        2.08      2.30 o 
   6   4   1       81.80       84.29     11.43 o 
   7   4   1        1.39        0.15      2.11 o 
  -7   5   1       53.46       58.42     10.49 o 
  -6   5   1       10.17       11.98      4.83 o 
  -5   5   1       39.67       28.48      6.44 o 
  -4   5   1        0.23       -2.28      2.58 o 
  -3   5   1      371.72      380.12     20.41 o 
  -2   5   1       12.42       11.09      1.99 o 
  -1   5   1     1084.92     1074.17     18.31 o 
   0   5   1      343.59      336.16     10.46 o 
   1   5   1       87.20       79.59      4.84 o 
   2   5   1        1.34        1.19      0.65 o 
   3   5   1       13.73       16.27      4.09 o 
   4   5   1       28.86       26.96      2.12 o 
   5   5   1        2.34       -1.32      2.25 o 
   6   5   1       24.98       26.07      6.88 o 
   7   5   1        0.01        2.96      3.11 o 
  -6   6   1       94.34      118.16     14.55 o 
  -5   6   1        0.64       -3.44      3.44 o 
  -4   6   1        1.16        1.17      2.06 o 
  -3   6   1       27.78      143.51     13.24 o 
  -2   6   1        8.71        6.52      1.57 o 
  -1   6   1      292.03      296.65     10.46 o 
   0   6   1      159.54      162.32     10.10 o 
   1   6   1      191.71      191.76      8.29 o 
   2   6   1        3.46        0.46      2.24 o 
   3   6   1       36.45       35.19      6.96 o 
   4   6   1        7.42        4.89      2.08 o 
   5   6   1        0.04       -2.69      2.69 o 
   6   6   1       51.41       50.22      9.84 o 
  -5   7   1        1.73       -3.66      3.66 o 
  -4   7   1       35.68       39.76      8.02 o 
  -3   7   1       65.85       66.21      9.72 o 
  -2   7   1       87.09       76.60      9.79 o 
  -1   7   1       17.14       12.45      2.38 o 
   0   7   1        3.11        2.26      1.37 o 
   1   7   1        8.37       11.85      2.41 o 
   2   7   1        0.64        1.51      2.05 o 
   3   7   1        0.47       -0.34      1.65 o 
   4   7   1        8.17        9.72      4.35 o 
   5   7   1      133.38      146.46     16.34 o 
  -3   8   1        5.84        5.74      3.58 o 
  -2   8   1        8.62        9.52      3.97 o 
  -1   8   1      138.93      118.75     11.84 o 
   0   8   1      384.40      365.17     19.08 o 
   1   8   1        1.86        1.21      2.19 o 
   2   8   1       12.78       13.09      4.25 o 
   3   8   1       32.27       38.66      8.05 o 
  -8   0   2        4.18        3.31      2.38 o 
  -7   0   2      128.34      136.21     11.24 o 
  -6   0   2       39.33       37.42      5.50 o 
  -5   0   2       67.26       59.31      4.18 o 
  -4   0   2      107.41      130.00      5.86 o 
  -3   0   2      424.46      454.82      9.62 o 
  -2   0   2       19.25       21.96      1.78 o 
  -1   0   2       10.12       15.30      1.56 o 
   1   0   2      528.26      520.67      9.95 o 
   2   0   2      811.38      766.02     10.61 o 
   3   0   2      927.17      986.24     19.82 o 
   4   0   2      176.43      197.80      7.29 o 
   5   0   2       10.69        7.12      2.44 o 
   6   0   2      672.63      677.03     24.38 o 
   7   0   2        3.54        3.26      2.06 o 
   8   0   2        7.43        1.20      1.99 o 
  -8   1   2       46.12       40.62      7.23 o 
  -7   1   2      128.26      132.48      7.51 o 
  -6   1   2       25.77       26.29      2.33 o 
  -5   1   2        7.91        6.06      1.28 o 
  -4   1   2      278.58      302.71      5.00 o 
  -3   1   2      367.00      371.90      6.20 o 
  -2   1   2      105.99       88.70      2.53 o 
  -1   1   2     3586.69     3349.31     16.63 o 
   0   1   2     2750.66     2525.85     15.34 o 
   1   1   2       87.08       93.70      2.53 o 
   2   1   2      239.54      241.68      5.19 o 
   3   1   2        9.27       14.26      1.34 o 
   4   1   2       36.01       44.09      2.68 o 
   5   1   2        0.13       -0.35      0.82 o 
   6   1   2       19.76       15.16      2.50 o 
   7   1   2       26.27       25.76      3.54 o 
   8   1   2        0.03       -3.32      3.32 o 
  -8   2   2        0.56       -1.82      2.49 o 
  -7   2   2       15.84       16.38      4.92 o 
  -6   2   2       13.17       15.30      1.49 o 
  -5   2   2      104.72      118.12      3.47 o 
  -4   2   2       26.45       22.52      1.90 o 
  -3   2   2      564.96      630.94      8.72 o 
  -2   2   2     1670.66     1730.17     12.50 o 
  -1   2   2     4180.63     4061.37     39.81 o 
   0   2   2        3.16        2.01      0.66 o 
   1   2   2        4.81        8.37      2.73 o 
   2   2   2      166.20      150.54      5.42 o 
   3   2   2       30.42       36.33      1.76 o 
   4   2   2      516.86      517.86      6.78 o 
   5   2   2      245.23      252.52      6.21 o 
   6   2   2      778.71      795.91     25.06 o 
   7   2   2       88.44       91.86     11.22 o 
   8   2   2       14.65       18.51      5.55 o 
  -8   3   2       12.35        8.99      3.92 o 
  -7   3   2       15.95        8.58      4.24 o 
  -6   3   2       81.31       69.19      9.48 o 
  -5   3   2      119.55      129.88     12.06 o 
  -4   3   2      292.69      286.27     16.41 o 
  -3   3   2       84.07       75.41      7.85 o 
  -2   3   2       14.38       10.88      1.23 o 
  -1   3   2     3592.87     3743.24     38.93 o 
   0   3   2       28.00       31.57      2.56 o 
   1   3   2        9.91        8.56      1.07 o 
   2   3   2        2.24        2.34      1.56 o 
   3   3   2      247.42      251.43      7.07 o 
   4   3   2      135.33      137.44      5.50 o 
   5   3   2       84.70       68.80      9.09 o 
   6   3   2        1.61       -1.37      2.17 o 
   7   3   2       36.87       36.94      7.58 o 
   8   3   2       57.60       70.31     11.10 o 
  -7   4   2       56.49       61.52     10.07 o 
  -6   4   2       17.14       17.84      5.29 o 
  -5   4   2        0.66        2.04      2.37 o 
  -4   4   2        1.13        3.32      2.44 o 
  -3   4   2      150.40      158.31     12.25 o 
  -2   4   2       94.94      104.88      4.52 o 
  -1   4   2      398.75      420.15     10.25 o 
   0   4   2        0.00        0.23      0.95 o 
   1   4   2        0.34        0.13      0.70 o 
   2   4   2       55.49       51.42      2.69 o 
   3   4   2       89.13       83.24      4.46 o 
   4   4   2       19.52       25.10      2.39 o 
   5   4   2       47.62       32.76      6.84 o 
   6   4   2      408.87      424.70     25.51 o 
   7   4   2       38.20       30.09      7.36 o 
  -7   5   2      110.70      121.57     14.92 o 
  -6   5   2       81.24       89.38     12.18 o 
  -5   5   2        2.63        3.73      3.04 o 
  -4   5   2       58.85       56.35      8.48 o 
  -3   5   2      107.26      108.64      7.89 o 
  -2   5   2        1.62        1.46      1.72 o 
  -1   5   2      115.29      124.42      6.32 o 
   0   5   2      391.29      376.61     11.07 o 
   1   5   2       37.53       40.24      3.45 o 
   2   5   2      108.37      110.25      4.65 o 
   3   5   2       63.63       58.50      4.15 o 
   4   5   2       12.98       11.80      1.74 o 
   5   5   2        1.05        1.30      2.59 o 
   6   5   2       19.60       14.89      5.47 o 
   7   5   2        2.33       -0.49      2.10 o 
  -6   6   2       19.71       19.16      6.16 o 
  -5   6   2       26.47       31.99      7.60 o 
  -4   6   2        1.98        1.28      2.06 o 
  -3   6   2       49.69       44.74      7.62 o 
  -2   6   2        1.44        0.06      1.71 o 
  -1   6   2       45.05       47.38      4.30 o 
   0   6   2        2.20        0.32      1.17 o 
   1   6   2        0.68        0.45      0.88 o 
   2   6   2       25.59       26.42      2.60 o 
   3   6   2       92.22       87.72      5.54 o 
   4   6   2        7.24        2.80      2.45 o 
   5   6   2        7.40        4.91      3.36 o 
   6   6   2      170.65      161.65     17.41 o 
  -5   7   2       45.44       66.45     10.75 o 
  -4   7   2       24.38       31.81      7.36 o 
  -3   7   2       20.26       12.46      4.45 o 
  -2   7   2        2.38        2.20      2.64 o 
  -1   7   2      292.56      295.48     11.29 o 
   0   7   2        1.03       -0.39      1.12 o 
   1   7   2        1.08        0.57      0.89 o 
   2   7   2        7.76       13.82      4.39 o 
   3   7   2       11.00        9.70      3.78 o 
   4   7   2       40.96       35.69      7.90 o 
  -3   8   2       57.66       58.53      9.55 o 
  -2   8   2      115.18      117.32     12.55 o 
  -1   8   2      236.05      220.27     15.95 o 
   0   8   2        1.33       -0.79      1.89 o 
   1   8   2       13.51       19.72      5.27 o 
   2   8   2        2.62        6.54      3.50 o 
  -8   0   3        0.12        0.17      1.46 o 
  -7   0   3      208.39      204.83     13.67 o 
  -6   0   3      217.21      216.78     13.07 o 
  -5   0   3       68.53       81.80      5.28 o 
  -4   0   3        8.86        7.99      1.53 o 
  -3   0   3       65.50      100.47      6.48 o 
  -2   0   3       62.16       64.91      3.60 o 
  -1   0   3     4631.94     4417.74     29.48 o 
   0   0   3        0.36       11.40      1.59 o 
   1   0   3       68.86       71.39      4.16 o 
   2   0   3     2010.08     2047.62     24.97 o 
   3   0   3       13.52       53.10     16.53 o 
   5   0   3      156.86      164.51     11.12 o 
   6   0   3      682.54      706.15     25.22 o 
   7   0   3        0.01        1.51      1.79 o 
   8   0   3       84.16       94.51     10.53 o 
  -8   1   3       11.69        8.19      3.52 o 
  -7   1   3       27.08       28.26      3.51 o 
  -6   1   3      483.54      439.82      9.30 o 
  -5   1   3       89.52       78.46      3.56 o 
  -4   1   3     1133.24     1179.15     12.14 o 
  -3   1   3        2.01        3.12      0.59 o 
  -2   1   3        1.76        2.00      0.51 o 
  -1   1   3      410.02      400.49      3.91 o 
   0   1   3     1218.67     1188.33     10.87 o 
   1   1   3      899.02      853.65     13.22 o 
   2   1   3      390.59      382.50      7.32 o 
   3   1   3      415.70      469.65      7.97 o 
   4   1   3        9.86       15.32      2.44 o 
   5   1   3      423.05      427.02     12.39 o 
   6   1   3       64.97       70.04      5.54 o 
   7   1   3      117.89      140.84      8.31 o 
   8   1   3       47.22       60.40      9.17 o 
  -8   2   3        9.48        7.03      3.50 o 
  -7   2   3        3.20        1.03      2.42 o 
  -6   2   3       29.46       28.52      2.13 o 
  -5   2   3        0.18        0.90      0.78 o 
  -4   2   3       81.32       72.20      2.83 o 
  -3   2   3        0.33        1.51      0.59 o 
  -2   2   3      474.90      520.53     10.03 o 
  -1   2   3      182.70      185.86      4.26 o 
   0   2   3     1018.60      945.58     13.47 o 
   1   2   3      138.41      146.52      3.77 o 
   2   2   3        1.05        2.85      0.59 o 
   3   2   3      176.64      186.77      7.84 o 
   4   2   3       40.53       45.77      3.53 o 
   5   2   3        4.40        2.71      1.18 o 
   6   2   3      389.23      395.52     18.92 o 
   7   2   3       68.54       65.27      9.73 o 
   8   2   3        6.28        5.42      3.60 o 
  -8   3   3        0.86       -0.65      1.91 o 
  -7   3   3       19.45       18.64      5.47 o 
  -6   3   3       74.16       62.44      9.08 o 
  -5   3   3        8.86       10.71      3.71 o 
  -4   3   3      663.06      684.60     25.21 o 
  -3   3   3      238.29      287.56     15.47 o 
  -2   3   3      425.37      438.24     11.30 o 
  -1   3   3       75.49       68.84      3.16 o 
   0   3   3       55.33       60.63      4.97 o 
   1   3   3      383.59      393.31      7.38 o 
   2   3   3      152.81      152.18      4.28 o 
   3   3   3       16.93       18.26      2.21 o 
   4   3   3      113.82      113.32      5.51 o 
   5   3   3      365.99      350.93     20.47 o 
   6   3   3       16.20       13.95      4.70 o 
   7   3   3      199.91      214.86     18.37 o 
   8   3   3       64.09       75.75     11.59 o 
  -7   4   3       31.23       37.69      7.89 o 
  -6   4   3       53.74       55.71      9.00 o 
  -5   4   3        1.69        2.91      2.51 o 
  -4   4   3       23.47       22.22      5.14 o 
  -3   4   3        2.01        4.22      0.63 o 
  -2   4   3       47.26       46.94      3.11 o 
  -1   4   3      101.36      100.34      8.02 o 
   0   4   3      103.19      102.10      5.19 o 
   1   4   3       22.82       23.65      2.15 o 
   2   4   3       50.32       56.58      3.92 o 
   3   4   3       26.62       27.05      3.01 o 
   4   4   3      106.52      109.48      5.41 o 
   5   4   3       39.83       43.73      3.39 o 
   6   4   3      326.23      376.34     24.28 o 
   7   4   3       19.58       14.23      5.27 o 
  -7   5   3        9.22       13.33      5.11 o 
  -6   5   3      324.90      353.18     23.74 o 
  -5   5   3       79.89       82.13     10.95 o 
  -4   5   3      190.95      181.17     15.06 o 
  -3   5   3        0.28        0.49      0.21 o 
  -2   5   3       24.66       19.23      1.81 o 
  -1   5   3       24.53       28.74      3.08 o 
   0   5   3      205.37      193.58      7.96 o 
   1   5   3       57.51       51.63      3.93 o 
   2   5   3       62.53       64.74      3.71 o 
   3   5   3      198.01      191.36      9.81 o 
   4   5   3       65.17       62.93      4.26 o 
   5   5   3      153.37      168.35     16.16 o 
   6   5   3       12.63       12.09      5.09 o 
  -6   6   3       37.32       45.61      9.35 o 
  -5   6   3        5.66        6.07      3.23 o 
  -4   6   3        0.09       -0.85      2.15 o 
  -3   6   3        5.78       14.47      4.32 o 
  -2   6   3        0.64        0.27      0.64 o 
  -1   6   3      150.97      148.75      6.08 o 
   0   6   3        0.71       35.47      3.91 o 
   1   6   3        7.60        8.91      1.92 o 
   2   6   3       81.83       79.24      4.49 o 
   3   6   3        1.50       -0.84      0.84 o 
   4   6   3       84.63       89.33     11.78 o 
   5   6   3       60.74       63.51     10.69 o 
   6   6   3      189.04      194.26     19.32 o 
  -5   7   3        0.49        1.51      2.69 o 
  -4   7   3      108.16       95.05     12.23 o 
  -3   7   3       49.86       57.27      9.02 o 
  -2   7   3       51.15       59.65      8.44 o 
  -1   7   3        9.13        6.06      1.79 o 
   0   7   3        0.75        0.53      3.56 o 
   1   7   3       24.33       25.40      3.28 o 
   2   7   3        3.80        3.62      2.63 o 
   3   7   3        0.00       -3.02      3.02 o 
   4   7   3       13.67       12.39      5.27 o 
  -3   8   3       11.98        8.05      3.67 o 
  -2   8   3       33.43       43.38      7.63 o 
  -1   8   3       18.40       16.17      4.67 o 
   0   8   3       22.74       26.11      5.39 o 
   1   8   3       10.74        7.08      3.38 o 
   2   8   3        1.00        1.04      2.02 o 
  -8   0   4        0.80        0.78      1.57 o 
  -7   0   4       88.59       71.13      7.99 o 
  -6   0   4        6.16        6.78      2.37 o 
  -5   0   4       31.77       34.76      3.51 o 
  -4   0   4        7.26       26.88      6.46 o 
  -3   0   4       41.40       41.21      3.01 o 
  -2   0   4      109.60      109.15      4.25 o 
  -1   0   4      430.37      415.38     10.14 o 
   0   0   4     1188.26     1117.19     15.90 o 
   1   0   4      672.65      675.94     14.08 o 
   2   0   4      165.74      187.30      5.99 o 
   3   0   4     3141.09     3369.20     28.63 o 
   4   0   4        2.05        4.71      1.72 o 
   5   0   4      916.12      915.36     26.67 o 
   6   0   4       37.64       29.39      5.28 o 
   7   0   4        2.83        3.04      2.23 o 
   8   0   4       14.84       13.57      4.37 o 
  -8   1   4       10.48       13.42      4.61 o 
  -7   1   4       12.64        5.56      1.79 o 
  -6   1   4      274.91      243.40      6.90 o 
  -5   1   4        4.62        4.95      0.90 o 
  -4   1   4      411.62      453.99      7.76 o 
  -3   1   4        4.70        3.70      0.86 o 
  -2   1   4      950.17      984.88      7.53 o 
  -1   1   4        1.30        0.30      0.31 o 
   0   1   4       13.72       10.83      0.90 o 
   1   1   4      811.60      744.63     12.57 o 
   2   1   4        0.70        1.12      0.51 o 
   3   1   4      395.43      415.91      9.30 o 
   4   1   4      115.92      135.57      6.93 o 
   5   1   4      653.30      695.95     16.10 o 
   6   1   4       14.57       12.81      2.56 o 
   7   1   4        0.00        1.53      1.13 o 
   8   1   4        9.80        5.31      3.44 o 
  -8   2   4        1.26        0.07      1.62 o 
  -7   2   4        3.80        2.65      1.23 o 
  -6   2   4       38.13       37.20      3.47 o 
  -5   2   4       41.92       40.18      2.55 o 
  -4   2   4       30.79       30.53      3.29 o 
  -3   2   4      489.78      499.56     13.72 o 
  -2   2   4        3.64        5.92      1.12 o 
  -1   2   4      239.49      268.06      5.44 o 
   0   2   4      115.27      104.92      3.39 o 
   1   2   4      601.11      569.04     13.23 o 
   2   2   4      277.83      274.63     11.78 o 
   3   2   4      315.69      330.36      6.89 o 
   4   2   4        3.58        2.72      0.89 o 
   5   2   4      945.84      950.76     24.45 o 
   6   2   4        7.43        5.29      3.13 o 
   7   2   4        2.14        3.06      2.76 o 
   8   2   4      137.68      172.14     16.67 o 
  -8   3   4        0.03        1.05      2.32 o 
  -7   3   4        0.61       -3.43      3.43 o 
  -6   3   4      317.60      317.61     19.98 o 
  -5   3   4       56.59       42.94      6.99 o 
  -4   3   4      245.04      260.19     14.53 o 
  -3   3   4       80.67       78.07      6.31 o 
  -2   3   4     2023.70     2082.25     16.87 o 
  -1   3   4      117.07      112.06      4.13 o 
   0   3   4        7.75        6.56      1.00 o 
   1   3   4      434.40      423.79      8.54 o 
   2   3   4       72.10       72.23      3.27 o 
   3   3   4       56.27       54.74      3.54 o 
   4   3   4        6.47        6.48      0.65 o 
   5   3   4      308.57      299.41      5.39 o 
   6   3   4       25.85       37.21      7.32 o 
   7   3   4       57.31       66.52     10.52 o 
  -7   4   4       18.57        5.41      3.70 o 
  -6   4   4        0.01       -2.35      2.54 o 
  -5   4   4       13.68       15.32      4.45 o 
  -4   4   4       14.41       24.75      5.44 o 
  -3   4   4       54.76       53.45      2.99 o 
  -2   4   4       12.63       11.03      1.56 o 
  -1   4   4        0.10       -0.30      1.22 o 
   0   4   4       89.76       95.64      4.20 o 
   1   4   4      125.88      128.53      4.48 o 
   2   4   4        1.10        1.04      0.61 o 
   3   4   4      426.84      424.12     11.39 o 
   4   4   4        1.55        3.62      1.44 o 
   5   4   4      469.60      513.56     12.69 o 
   6   4   4       14.78        9.55      4.49 o 
   7   4   4        0.05        0.74      2.06 o 
  -7   5   4       36.56       38.60      8.47 o 
  -6   5   4       96.84      112.79     13.37 o 
  -5   5   4        6.16        5.24      3.43 o 
  -4   5   4       87.10      105.29     11.50 o 
  -3   5   4        0.56        2.21      0.42 o 
  -2   5   4        9.19        6.99      1.14 o 
  -1   5   4       22.98       21.66      2.14 o 
   0   5   4        4.49        3.24      1.06 o 
   1   5   4       36.57       42.46      3.60 o 
   2   5   4       12.37       13.24      1.90 o 
   3   5   4      164.50      166.10      7.63 o 
   4   5   4      150.69      150.50      7.06 o 
   5   5   4      251.55      253.73     19.98 o 
   6   5   4        0.31        1.44      2.18 o 
  -6   6   4        6.88        6.90      3.65 o 
  -5   6   4        3.78        3.82      2.98 o 
  -4   6   4        0.28        2.98      2.51 o 
  -3   6   4        1.07        0.48      1.74 o 
  -2   6   4        5.59        2.28      1.21 o 
  -1   6   4       15.43       16.71      2.66 o 
   0   6   4       51.94       48.83      4.49 o 
   1   6   4       19.83       17.91      2.61 o 
   2   6   4       19.59       18.46      2.47 o 
   3   6   4      342.31      336.58     13.85 o 
   4   6   4        1.32       -1.90      2.40 o 
   5   6   4      251.39      273.27     21.73 o 
  -5   7   4        0.92       -1.28      2.54 o 
  -4   7   4       60.68       62.34      9.89 o 
  -3   7   4        6.61        2.84      2.42 o 
  -2   7   4      112.67      131.95     12.58 o 
  -1   7   4        8.60       11.83      2.44 o 
   0   7   4        0.01       -0.33      1.08 o 
   1   7   4       22.79       21.97      3.04 o 
   2   7   4        1.36        0.05      1.41 o 
   3   7   4       27.74       24.50      6.41 o 
   4   7   4        1.77        2.40      2.74 o 
  -2   8   4        0.01        0.33      1.92 o 
  -1   8   4       24.47       29.14      5.77 o 
   0   8   4        0.51        3.53      2.33 o 
   1   8   4        4.89        3.44      1.96 o 
   2   8   4        9.85        2.93      2.70 o 
  -8   0   5        1.02        1.95      1.73 o 
  -7   0   5       48.55       34.49      5.73 o 
  -6   0   5       58.60       50.12      6.31 o 
  -5   0   5       19.90       16.19      2.45 o 
  -4   0   5        0.19        0.27      0.61 o 
  -3   0   5        9.45       12.74      1.78 o 
  -2   0   5       27.45       24.45      2.49 o 
  -1   0   5        0.21        4.45      1.86 o 
   0   0   5      481.88      479.76     11.60 o 
   1   0   5      510.13      486.19     12.96 o 
   2   0   5      106.67      106.95      4.85 o 
   3   0   5      347.65      347.02     39.18 o 
   6   0   5      161.64      170.75     12.91 o 
   7   0   5        4.16        2.29      2.33 o 
  -8   1   5        5.73        6.28      2.93 o 
  -7   1   5       43.08       40.08      4.92 o 
  -6   1   5       47.33       35.68      2.38 o 
  -5   1   5        3.59        4.56      1.12 o 
  -4   1   5       31.91       38.49      2.34 o 
  -3   1   5       11.08       13.64      1.27 o 
  -2   1   5      443.99      449.04      5.70 o 
  -1   1   5       23.11       27.08      1.38 o 
   0   1   5        0.28        0.45      0.44 o 
   1   1   5       58.50       56.76      2.54 o 
   2   1   5     3086.71     3257.09     21.59 o 
   3   1   5       85.40       93.48      9.20 o 
   4   1   5      109.06       57.51     45.90 o 
   6   1   5       27.23       24.34      3.60 o 
   7   1   5        8.16        6.19      2.11 o 
   8   1   5        4.32        5.51      2.94 o 
  -8   2   5       33.52       35.73      7.14 o 
  -7   2   5       52.45       50.63      4.35 o 
  -6   2   5        0.01        0.22      0.89 o 
  -5   2   5        2.26        3.29      0.91 o 
  -4   2   5       58.34       52.13      2.82 o 
  -3   2   5       63.69       72.10      2.19 o 
  -2   2   5      219.19      228.22      4.62 o 
  -1   2   5      241.70      231.94      4.76 o 
   0   2   5      120.61      115.45      3.29 o 
   1   2   5        2.71        2.63      0.74 o 
   2   2   5        6.84        5.44      1.53 o 
   3   2   5      117.93      119.85      4.57 o 
   4   2   5       31.98        9.96     14.01 o 
   5   2   5      578.83      583.37     17.51 o 
   6   2   5       18.98       17.00      2.72 o 
   7   2   5       20.36       28.13      6.62 o 
   8   2   5        6.43        4.31      3.18 o 
  -8   3   5        1.36        2.37      2.90 o 
  -7   3   5      107.15      107.90     12.38 o 
  -6   3   5       24.30       28.95      6.15 o 
  -5   3   5       56.17       55.69      6.04 o 
  -4   3   5        1.83       -0.05      2.67 o 
  -3   3   5       81.15       83.78      4.21 o 
  -2   3   5        0.51        1.88      0.72 o 
  -1   3   5      134.27      157.69      4.97 o 
   0   3   5       46.82       39.63      2.50 o 
   1   3   5       24.02       29.32      2.10 o 
   2   3   5      742.62      744.59     10.68 o 
   3   3   5       42.83       40.82      2.52 o 
   4   3   5      279.56      290.07      6.48 o 
   5   3   5      212.70      217.52      7.87 o 
   6   3   5        2.57        1.06      2.07 o 
   7   3   5        4.75        7.82      3.91 o 
  -7   4   5       24.05       22.61      5.97 o 
  -6   4   5        3.17       -2.35      2.70 o 
  -5   4   5        6.60        3.73      2.67 o 
  -4   4   5       15.68       21.39      1.86 o 
  -3   4   5        1.36        3.73      3.81 o 
  -2   4   5       30.85       31.44      2.62 o 
  -1   4   5       50.93       51.17      3.69 o 
   0   4   5       48.60       41.95      2.86 o 
   1   4   5       16.22       15.63      1.69 o 
   2   4   5       10.73       11.69      2.16 o 
   3   4   5        2.83        3.81      0.81 o 
   4   4   5       49.04       50.46      4.23 o 
   5   4   5      365.36      404.03     13.88 o 
   6   4   5       19.45       18.57      5.49 o 
   7   4   5        1.95        5.24      3.96 o 
  -7   5   5       12.50       18.07      5.99 o 
  -6   5   5       33.41       41.38      8.23 o 
  -5   5   5        0.75       -0.66      2.74 o 
  -4   5   5       46.87       64.04      8.99 o 
  -3   5   5        5.82        9.05      1.02 o 
  -2   5   5      111.55      133.72      6.18 o 
  -1   5   5        0.89        0.56      1.75 o 
   0   5   5        0.50        0.61      1.35 o 
   1   5   5        2.37        3.61      1.16 o 
   2   5   5      658.55      717.05     11.86 o 
   3   5   5       44.84       42.63      4.06 o 
   4   5   5       32.97       36.82      3.98 o 
   5   5   5      111.31      110.83     13.42 o 
   6   5   5       10.45       13.53      5.51 o 
  -6   6   5        5.07        5.85      3.73 o 
  -5   6   5        5.25        3.28      2.70 o 
  -4   6   5        0.72        7.01      3.48 o 
  -3   6   5        0.00        2.05      2.27 o 
  -2   6   5        4.21        4.62      1.52 o 
  -1   6   5        3.60        1.08      2.58 o 
   0   6   5       12.04       11.65      2.35 o 
   1   6   5       10.80       11.36      2.18 o 
   2   6   5        3.72        5.13      1.48 o 
   3   6   5        4.41        5.22      1.68 o 
   4   6   5       22.88       20.40      6.07 o 
   5   6   5      185.80      206.57     19.02 o 
  -4   7   5        4.14        3.42      3.03 o 
  -3   7   5       22.99       34.74      7.01 o 
  -2   7   5        1.26        1.50      2.23 o 
  -1   7   5       19.59       24.55      4.67 o 
   0   7   5        1.84        2.37      1.20 o 
   1   7   5        1.48        0.31      1.82 o 
   2   7   5       91.56       74.50     10.21 o 
   3   7   5       13.46       19.42      5.80 o 
   4   7   5       72.49       81.96     12.14 o 
  -2   8   5       35.14       43.80      7.54 o 
  -1   8   5       20.08       18.93      4.58 o 
   0   8   5        0.64        1.38      2.26 o 
   1   8   5        8.20        7.18      3.50 o 
   2   8   5        0.30       -2.68      2.68 o 
  -8   0   6        5.94        6.74      2.79 o 
  -7   0   6      100.13       82.18      8.64 o 
  -6   0   6      206.93      207.90     12.78 o 
  -5   0   6        1.62        1.48      1.07 o 
  -4   0   6      159.76      147.95      6.82 o 
  -3   0   6      217.51      255.56     14.71 o 
  -2   0   6       15.98       16.41      1.89 o 
  -1   0   6     1985.76     2004.92     18.51 o 
   0   0   6      140.34      179.21      7.86 o 
   1   0   6      537.08      551.98     14.95 o 
   2   0   6      106.09      104.66      5.10 o 
   3   0   6        0.44        2.29      0.97 o 
   4   0   6       14.59       15.08      2.36 o 
   6   0   6       31.07       20.44      4.55 o 
   7   0   6       25.14       30.69      6.05 o 
  -8   1   6        0.24        0.51      1.65 o 
  -7   1   6      391.43      376.42     12.75 o 
  -6   1   6        1.41        2.10      0.85 o 
  -5   1   6        1.76        1.77      0.87 o 
  -4   1   6      127.05      129.68      4.40 o 
  -3   1   6      231.79      227.87      5.30 o 
  -2   1   6        0.92        0.96      0.44 o 
  -1   1   6       12.60       12.76      1.09 o 
   0   1   6      189.10      178.78      3.61 o 
   1   1   6       99.14       87.79      3.41 o 
   2   1   6     1669.93     1803.50     17.13 o 
   3   1   6       40.28       42.58      3.64 o 
   4   1   6      143.32      129.08      9.03 o 
   5   1   6        0.17        3.60      2.16 o 
   6   1   6        3.36        0.20      1.61 o 
   7   1   6       51.92       52.05      5.39 o 
   8   1   6        0.11       -0.27      1.90 o 
  -8   2   6        0.00       -1.57      2.31 o 
  -7   2   6       71.51       71.79      5.31 o 
  -6   2   6       22.58       22.69      2.35 o 
  -5   2   6        2.47        1.73      0.85 o 
  -4   2   6        0.63       -0.07      0.39 o 
  -3   2   6      209.48      215.49      4.63 o 
  -2   2   6      133.41      147.06      4.14 o 
  -1   2   6      162.18      167.50      4.14 o 
   0   2   6      163.10      158.80      4.06 o 
   1   2   6       51.64       52.71      2.72 o 
   2   2   6      198.06      185.43      5.98 o 
   3   2   6      174.64      158.40      5.72 o 
   4   2   6        0.04        1.99      1.41 o 
   5   2   6      196.88      203.61     11.81 o 
   6   2   6       48.05       39.21      4.15 o 
   7   2   6      106.57      148.85     14.95 o 
  -8   3   6        5.37        3.87      2.57 o 
  -7   3   6      212.86      199.40     16.86 o 
  -6   3   6        2.98        5.93      3.30 o 
  -5   3   6       47.25       42.54      6.11 o 
  -4   3   6       47.74       43.02      3.38 o 
  -3   3   6        9.51       23.04     10.83 o 
  -2   3   6       28.02       26.34      2.27 o 
  -1   3   6       14.38       16.45      1.99 o 
   0   3   6        3.28       15.25      1.98 o 
   1   3   6       94.88       88.32      3.67 o 
   2   3   6     1063.99     1057.76     41.05 o 
   3   3   6        3.72        2.55      0.84 o 
   4   3   6       13.69       17.46      2.19 o 
   5   3   6        0.02        1.51      0.94 o 
   6   3   6       30.34       28.63      6.81 o 
   7   3   6       38.99       35.82      8.04 o 
  -7   4   6       49.55       49.58      8.91 o 
  -6   4   6       38.98       44.25      8.21 o 
  -5   4   6        4.53       -0.23      2.12 o 
  -4   4   6       20.37       22.44      2.29 o 
  -3   4   6       75.93       78.85      4.59 o 
  -2   4   6       18.92       20.02      2.22 o 
  -1   4   6      123.71      126.52      5.92 o 
   0   4   6        0.04        0.29      0.42 o 
   1   4   6       65.58       65.90      5.62 o 
   2   4   6       33.42       38.54      4.70 o 
   3   4   6       15.91       16.37      1.82 o 
   4   4   6        4.40        2.93      1.21 o 
   5   4   6       77.79       77.41      5.68 o 
   6   4   6       32.99       34.36      7.67 o 
   7   4   6       29.69       34.28      8.26 o 
  -7   5   6      173.00      201.19     18.78 o 
  -6   5   6        0.09       -0.17      2.94 o 
  -5   5   6       22.08       20.19      5.48 o 
  -4   5   6       16.22       33.60      6.52 o 
  -3   5   6      102.87      113.69      3.66 o 
  -2   5   6        0.01       -0.53      0.70 o 
  -1   5   6       23.65       24.05      2.90 o 
   0   5   6       26.49       23.15      4.03 o 
   1   5   6        4.64        2.80      1.95 o 
   2   5   6      208.81      211.19     10.13 o 
   3   5   6       18.42       16.99      2.72 o 
   4   5   6      102.47      109.90      6.73 o 
   5   5   6        3.12        4.07      3.22 o 
   6   5   6        5.27        0.87      2.03 o 
  -6   6   6       37.44       58.08     10.24 o 
  -5   6   6        4.71        3.13      2.73 o 
  -4   6   6       28.87       27.14      6.48 o 
  -3   6   6        9.74       31.14      6.41 o 
  -2   6   6        0.27       -0.86      1.14 o 
  -1   6   6      101.44       91.94      6.23 o 
   0   6   6       10.99       11.17      2.28 o 
   1   6   6       39.92       43.85      4.14 o 
   2   6   6        4.17        3.01      1.31 o 
   3   6   6        1.19        0.01      1.08 o 
   4   6   6        5.53       -0.09      2.03 o 
   5   6   6       23.79       10.52      4.64 o 
  -4   7   6        2.53        4.08      2.84 o 
  -3   7   6        5.62       -2.50      2.50 o 
  -2   7   6        4.19       -2.16      2.16 o 
  -1   7   6        0.60       -0.23      1.08 o 
   0   7   6        2.19        0.58      1.04 o 
   1   7   6        2.32       -1.55      1.86 o 
   2   7   6      151.48      145.37     14.36 o 
   3   7   6        0.22        0.90      2.30 o 
   4   7   6       21.39       20.82      6.93 o 
  -2   8   6        7.13       11.29      4.26 o 
  -1   8   6        8.55        2.86      1.99 o 
   0   8   6        6.58        5.15      2.72 o 
   1   8   6        0.27        0.17      1.21 o 
  -8   0   7        8.17        0.18      1.43 o 
  -7   0   7        3.09        2.24      2.11 o 
  -6   0   7      167.13      146.75     10.97 o 
  -5   0   7       51.22       41.94      5.55 o 
  -4   0   7       42.34       35.22      3.44 o 
  -3   0   7      393.93      405.55     10.47 o 
  -2   0   7        1.91        1.53      0.81 o 
  -1   0   7        1.26        4.11      1.16 o 
   0   0   7     2113.21     2183.24     29.69 o 
   1   0   7      682.55      684.95     17.79 o 
   2   0   7       90.40       30.68     46.49 o 
   3   0   7      170.20      167.21     10.33 o 
   4   0   7        0.14        1.67      1.69 o 
   6   0   7        5.52        2.32      2.54 o 
   7   0   7       11.87       24.58      5.61 o 
  -8   1   7        5.97        3.79      2.81 o 
  -7   1   7       57.74       46.61      4.64 o 
  -6   1   7       64.86       55.43      4.77 o 
  -5   1   7       79.21       74.65      5.37 o 
  -4   1   7       69.96       67.88      3.30 o 
  -3   1   7        5.58        5.19      0.79 o 
  -2   1   7      148.32      156.21      4.58 o 
  -1   1   7        0.71        1.87      0.59 o 
   0   1   7       61.57       73.74      2.69 o 
   1   1   7      104.72      117.32      4.72 o 
   2   1   7      325.02      372.27     11.40 o 
   3   1   7        2.78        3.50      1.91 o 
   4   1   7       38.82       34.61      3.48 o 
   5   1   7        0.55        1.40      1.48 o 
   6   1   7       33.62       23.19      3.56 o 
   7   1   7        0.85       -0.15      1.15 o 
  -8   2   7       17.13       14.23      4.68 o 
  -7   2   7       17.65       15.94      2.72 o 
  -6   2   7      556.22      545.97      6.35 o 
  -5   2   7        8.63        6.73      1.19 o 
  -4   2   7       87.31       83.40      3.11 o 
  -3   2   7      172.27      182.32      6.51 o 
  -2   2   7       64.21       61.65      2.92 o 
  -1   2   7      262.67      274.61      5.51 o 
   0   2   7        0.03        0.04      0.47 o 
   1   2   7      220.88      234.55      5.44 o 
   2   2   7       19.45       17.18      1.78 o 
   3   2   7        0.07        0.73      1.47 o 
   4   2   7       53.63       48.88      5.67 o 
   5   2   7       58.02       49.59      6.06 o 
   6   2   7        4.02        0.62      1.03 o 
   7   2   7        0.03        1.97      2.63 o 
  -8   3   7        5.52        5.92      3.18 o 
  -7   3   7       89.20       82.36     10.84 o 
  -6   3   7       26.56       30.43      6.27 o 
  -5   3   7      256.10      229.37      8.76 o 
  -4   3   7        1.00        2.11      1.30 o 
  -3   3   7       12.42       15.33      2.97 o 
  -2   3   7      140.89      126.25      3.94 o 
  -1   3   7      188.70      190.11      6.85 o 
   0   3   7       18.79       18.68      2.31 o 
   1   3   7      153.75      164.76      5.31 o 
   2   3   7      137.65      148.97      5.90 o 
   3   3   7        5.59        5.50      1.18 o 
   4   3   7      173.02      161.67      6.58 o 
   5   3   7       46.57       44.14      5.59 o 
   6   3   7       53.46       59.72      8.77 o 
   7   3   7        1.51        0.82      2.10 o 
  -7   4   7        7.87       10.14      4.27 o 
  -6   4   7      177.18      179.17     16.05 o 
  -5   4   7        0.31        0.34      1.98 o 
  -4   4   7       27.40       24.20      2.65 o 
  -3   4   7       63.40       62.79      4.38 o 
  -2   4   7        2.31        1.08      0.77 o 
  -1   4   7       22.90       24.37      2.34 o 
   0   4   7       86.22       91.66      8.37 o 
   1   4   7      117.99      124.31      5.75 o 
   2   4   7       17.04       18.57      2.27 o 
   3   4   7       13.24       12.45      1.77 o 
   4   4   7       21.48       26.06      4.16 o 
   5   4   7        9.84       10.25      2.34 o 
   6   4   7        0.03        1.19      2.07 o 
  -7   5   7        6.82        9.17      4.51 o 
  -6   5   7       30.44       36.49      7.87 o 
  -5   5   7        2.25        3.37      1.86 o 
  -4   5   7       52.81       54.40      8.31 o 
  -3   5   7        1.37        2.64      1.82 o 
  -2   5   7        0.02       -0.15      1.56 o 
  -1   5   7       11.52        7.27      1.47 o 
   0   5   7       26.73       27.50      3.33 o 
   1   5   7        5.03        7.21      2.38 o 
   2   5   7      143.99      152.37      6.89 o 
   3   5   7        0.26       -0.04      1.10 o 
   4   5   7        3.71        4.95      1.61 o 
   5   5   7        1.23        3.24      2.73 o 
   6   5   7       12.96        6.77      4.14 o 
  -6   6   7       36.87       39.71      8.50 o 
  -5   6   7        5.72        5.45      3.36 o 
  -4   6   7        9.28        3.62      2.96 o 
  -3   6   7       22.87       15.26      4.56 o 
  -2   6   7        4.02        5.05      2.73 o 
  -1   6   7        0.80       -2.15      2.15 o 
   0   6   7      107.59      102.55      8.88 o 
   1   6   7       35.94       40.79      5.15 o 
   2   6   7        6.21        7.56      3.62 o 
   3   6   7       23.90       22.15      3.38 o 
   4   6   7        5.92        6.73      3.45 o 
   5   6   7        0.09       -4.04      4.04 o 
  -4   7   7        2.36       -2.16      2.49 o 
  -3   7   7        0.20       -0.90      1.67 o 
  -2   7   7        5.41        2.84      1.35 o 
  -1   7   7       22.26       21.37      4.90 o 
   0   7   7       20.07       16.01      2.85 o 
   1   7   7       40.77       36.91      6.97 o 
   2   7   7       64.18       60.68      9.49 o 
   3   7   7        1.82        0.78      2.18 o 
  -2   8   7        0.71        0.26      2.13 o 
  -1   8   7       17.98       19.37      4.77 o 
   0   8   7        3.27        5.06      2.83 o 
   1   8   7        3.64        5.35      3.08 o 
  -8   0   8        1.99        3.30      2.16 o 
  -7   0   8        2.44        1.70      2.03 o 
  -6   0   8      145.04      148.90     11.20 o 
  -5   0   8        9.19        7.94      2.80 o 
  -4   0   8      131.07      117.84      6.37 o 
  -3   0   8        0.04        0.87      1.17 o 
  -2   0   8      100.26       91.22      4.92 o 
  -1   0   8        1.41       -0.34      1.21 o 
   0   0   8     1225.64     1221.96     23.62 o 
   1   0   8       36.95       34.42      4.37 o 
   2   0   8       48.65       48.63      5.52 o 
   3   0   8      341.35      323.98     10.61 o 
   4   0   8       14.92       17.40      3.96 o 
   7   0   8       42.60       55.56      8.43 o 
  -8   1   8        4.34        6.86      3.66 o 
  -7   1   8        8.43       10.50      2.28 o 
  -6   1   8       20.22       15.69      3.22 o 
  -5   1   8        9.88        6.43      1.38 o 
  -4   1   8       65.76       65.04      3.73 o 
  -3   1   8      251.88      252.39      5.13 o 
  -2   1   8        5.39        6.43      1.15 o 
  -1   1   8     3039.28     3203.25     21.54 o 
   0   1   8      345.77      398.76      6.91 o 
   1   1   8      457.56      500.05      9.19 o 
   2   1   8      236.16      217.87      8.23 o 
   3   1   8      132.23      147.37      7.29 o 
   4   1   8        0.50        0.16      1.15 o 
   5   1   8        1.88        4.86      2.57 o 
   7   1   8        5.95        1.81      2.09 o 
  -8   2   8        6.55        2.25      2.00 o 
  -7   2   8        9.75       11.90      2.40 o 
  -6   2   8        0.20       -0.71      2.11 o 
  -5   2   8      361.50      358.38      6.83 o 
  -4   2   8      267.32      250.53      5.98 o 
  -3   2   8       64.18       68.40      3.53 o 
  -2   2   8      217.61      236.47      8.26 o 
  -1   2   8      184.41      196.72      6.42 o 
   0   2   8       41.00       42.55      2.37 o 
   1   2   8      182.83      186.33      5.10 o 
   2   2   8       24.10       22.73      2.13 o 
   3   2   8        5.49        8.62      2.16 o 
   4   2   8      137.02       10.80     57.10 o 
   5   2   8       60.22       69.08      7.59 o 
   6   2   8        0.16       -0.97      0.97 o 
   7   2   8        7.13        7.75      3.99 o 
  -8   3   8        0.20       -3.08      3.08 o 
  -7   3   8       21.08       17.52      5.26 o 
  -6   3   8      198.86      199.65     15.95 o 
  -5   3   8        0.46       -0.36      0.81 o 
  -4   3   8      147.73      138.68      6.79 o 
  -3   3   8      183.38      194.64      7.74 o 
  -2   3   8       18.88       15.83      1.41 o 
  -1   3   8      331.09      350.74      7.89 o 
   0   3   8       13.84       15.68      2.22 o 
   1   3   8      248.50      260.31      6.10 o 
   2   3   8       11.33       12.32      1.93 o 
   3   3   8        4.16        4.97      2.14 o 
   4   3   8       17.90       19.72      2.61 o 
   5   3   8       79.55       75.71      7.61 o 
   6   3   8      106.38      116.24      7.93 o 
   7   3   8        0.09        1.08      1.75 o 
  -7   4   8        6.19        5.83      3.99 o 
  -6   4   8       11.73       10.44      4.14 o 
  -5   4   8      108.15       93.43     10.89 o 
  -4   4   8       99.28      112.49      6.04 o 
  -3   4   8       11.38        8.43      1.80 o 
  -2   4   8       14.26       18.13      2.30 o 
  -1   4   8       34.40       34.81      4.86 o 
   0   4   8       64.38       68.65      4.73 o 
   1   4   8       14.26        5.01      8.92 o 
   2   4   8       13.31       13.73      2.10 o 
   3   4   8       23.74       21.14      2.42 o 
   4   4   8       10.17       10.92      2.95 o 
   5   4   8       23.80       24.26      3.57 o 
   6   4   8        4.82        6.39      3.69 o 
  -6   5   8        1.81        2.20      2.65 o 
  -5   5   8        0.05       -2.75      3.01 o 
  -4   5   8       12.36       10.98      3.81 o 
  -3   5   8       69.13       49.04      7.39 o 
  -2   5   8        9.89        5.89      2.65 o 
  -1   5   8      854.64      821.66     19.30 o 
   0   5   8      190.11      179.51     11.32 o 
   1   5   8      104.56      101.15      7.87 o 
   2   5   8       37.72        8.36     20.11 o 
   3   5   8       81.95       83.12      7.85 o 
   4   5   8        0.67       -1.14      1.25 o 
   5   5   8        5.79        0.75      2.77 o 
   6   5   8       31.60       53.94     10.23 o 
  -5   6   8       12.85       10.59      4.20 o 
  -4   6   8       32.65       42.90      7.75 o 
  -3   6   8        0.91        0.95      2.09 o 
  -2   6   8        0.08       -2.20      2.20 o 
  -1   6   8        3.42        2.62      2.16 o 
   0   6   8       62.63       68.48      7.35 o 
   1   6   8        1.27        3.14      2.25 o 
   2   6   8        4.38        1.84      1.82 o 
   3   6   8       28.52       29.84      4.93 o 
   4   6   8        2.36       -0.56      2.60 o 
   5   6   8       10.00       11.97      4.98 o 
  -4   7   8       31.43       47.61      8.54 o 
  -3   7   8       49.53       46.41      8.06 o 
  -2   7   8        1.14        1.33      1.65 o 
  -1   7   8       71.16       70.99      6.06 o 
   0   7   8        8.77       10.65      2.59 o 
   1   7   8       53.95       34.09      6.71 o 
   2   7   8        0.13        2.43      1.66 o 
   3   7   8        2.58        6.02      3.75 o 
  -1   8   8       15.61       18.86      4.81 o 
   0   8   8        0.69        4.07      2.56 o 
  -8   0   9       50.95       44.43      7.00 o 
  -7   0   9      122.54      150.32     12.14 o 
  -6   0   9      206.00      186.08     12.73 o 
  -5   0   9        2.50        4.78      2.32 o 
  -4   0   9      581.35      552.17     19.33 o 
  -3   0   9      131.32      156.43      7.13 o 
  -2   0   9     1120.54     1235.28     14.94 o 
  -1   0   9     2249.16     2427.61     34.65 o 
   0   0   9      810.50      858.69     21.16 o 
   1   0   9        3.73        8.03      2.38 o 
   2   0   9       17.97       27.63      4.45 o 
   3   0   9      111.65      121.75      9.67 o 
   4   0   9       22.20       17.01      4.10 o 
   5   0   9       22.80       18.54      4.63 o 
   7   0   9       79.09       86.92     10.62 o 
  -8   1   9        0.60       -2.39      2.39 o 
  -7   1   9      216.78      212.87     10.13 o 
  -6   1   9       18.15       15.99      2.74 o 
  -5   1   9      223.92      208.87      8.95 o 
  -4   1   9       79.85       83.96      3.58 o 
  -3   1   9      160.38      163.39      4.36 o 
  -2   1   9        1.77        2.38      1.49 o 
  -1   1   9      736.32      829.71     10.33 o 
   0   1   9      586.83      628.03     10.69 o 
   1   1   9      195.87      217.17      8.07 o 
   2   1   9        0.18        0.71      0.98 o 
   3   1   9      151.03      138.35      7.33 o 
   4   1   9        6.59        7.55      1.96 o 
   5   1   9        6.01        2.35      1.85 o 
   7   1   9        7.14        3.06      2.93 o 
  -8   2   9        0.13        3.70      2.37 o 
  -7   2   9        0.00       -1.53      1.53 o 
  -6   2   9      193.15      198.42      9.03 o 
  -5   2   9       82.23       84.64      5.35 o 
  -4   2   9      201.17      202.12      5.85 o 
  -3   2   9        1.50        0.70      0.61 o 
  -2   2   9        9.55        4.56      1.42 o 
  -1   2   9        0.62        0.49      0.72 o 
   0   2   9      176.62      179.79      5.84 o 
   1   2   9       34.13       35.43      3.58 o 
   2   2   9       58.10       55.65     10.36 o 
   3   2   9      213.06      227.52     10.07 o 
   4   2   9      178.00      163.23     11.37 o 
   5   2   9       20.24       21.84      4.53 o 
   6   2   9        1.78        1.68      2.17 o 
   7   2   9      232.16      229.64     19.29 o 
  -8   3   9        4.95        6.53      3.62 o 
  -7   3   9       31.56       24.58      6.27 o 
  -6   3   9       98.12       79.15     10.21 o 
  -5   3   9      458.08      425.20     13.07 o 
  -4   3   9       18.29       19.53      2.03 o 
  -3   3   9        0.24        1.54      0.75 o 
  -2   3   9       13.90       14.97      1.49 o 
  -1   3   9      878.39      913.71     11.85 o 
   0   3   9       21.91       24.43      2.34 o 
   1   3   9       59.05       22.29     28.63 o 
   2   3   9       85.33       18.19     45.90 o 
   3   3   9      510.29      142.69    264.16 o 
   4   3   9       22.06        1.68      8.98 o 
   5   3   9       20.89       21.92      4.49 o 
   6   3   9       50.07       56.45      5.74 o 
  -7   4   9       23.64       32.63      7.47 o 
  -6   4   9      103.93      103.10     12.27 o 
  -5   4   9        8.55        6.96      3.29 o 
  -4   4   9      186.11      190.56      8.32 o 
  -3   4   9        1.50        0.69      0.99 o 
  -2   4   9       91.22       95.49      5.37 o 
  -1   4   9      171.45      162.40      7.32 o 
   0   4   9      105.88       98.70      6.01 o 
   1   4   9       16.26       11.21      3.02 o 
   2   4   9        1.32        1.34      0.92 o 
   3   4   9       63.32       63.92      4.64 o 
   4   4   9        8.44        6.92      2.38 o 
   5   4   9        0.03       -1.28      1.28 o 
   6   4   9        0.05        2.52      3.04 o 
  -6   5   9       78.03       97.87     12.56 o 
  -5   5   9       56.33       61.20      9.47 o 
  -4   5   9       25.65       24.45      5.80 o 
  -3   5   9      109.28      117.52     11.44 o 
  -2   5   9       23.05       23.08      2.86 o 
  -1   5   9       39.22       29.98      5.08 o 
   0   5   9      281.44      284.01     14.66 o 
   1   5   9       87.46       90.63      7.02 o 
   2   5   9        7.90        7.71      2.74 o 
   3   5   9        0.06        0.59      1.62 o 
   4   5   9        4.52        4.35      1.81 o 
   5   5   9        0.03       -2.88      2.88 o 
  -5   6   9        8.87       11.43      4.60 o 
  -4   6   9      154.13      144.23     14.19 o 
  -3   6   9        8.13        7.30      3.55 o 
  -2   6   9      157.97      156.38     13.07 o 
  -1   6   9      237.62      193.01     13.52 o 
   0   6   9       34.14       35.70      5.47 o 
   1   6   9        4.46        2.98      1.88 o 
   2   6   9        7.23        4.52      2.44 o 
   3   6   9       11.93       13.07      2.80 o 
   4   6   9        1.93       -0.02      2.80 o 
  -4   7   9        0.62        4.11      3.18 o 
  -3   7   9        2.16       -2.26      2.64 o 
  -2   7   9        0.33       -2.49      2.49 o 
  -1   7   9       95.04      102.66     10.37 o 
   0   7   9       15.43       11.57      3.27 o 
   1   7   9       13.53        8.58      3.75 o 
   2   7   9        6.77        6.88      2.23 o 
   3   7   9       67.78       69.61     11.01 o 
  -8   0  10       36.12       43.86      6.98 o 
  -7   0  10      384.37      375.20     19.49 o 
  -6   0  10      307.09      301.22     16.51 o 
  -5   0  10       57.56       56.67      6.97 o 
  -4   0  10      800.98      806.61     24.15 o 
  -3   0  10       33.28       33.03      3.49 o 
  -2   0  10      834.51      937.21     13.74 o 
  -1   0  10      883.46      970.40     22.96 o 
   0   0  10      166.49      203.30     10.93 o 
   1   0  10      235.37      261.88     13.01 o 
   2   0  10      492.87      469.43     18.50 o 
   3   0  10       20.36       22.42      4.62 o 
   4   0  10        1.94        4.66      2.46 o 
   5   0  10       15.31       21.70      5.18 o 
   7   0  10       59.15       72.93      9.97 o 
  -8   1  10       10.97       13.35      4.51 o 
  -7   1  10        0.63        0.66      1.20 o 
  -6   1  10       28.21       23.96      3.48 o 
  -5   1  10      460.50      446.64     11.76 o 
  -4   1  10      251.57      257.88      7.35 o 
  -3   1  10       12.37       15.56      1.83 o 
  -2   1  10        1.78        0.17      0.76 o 
  -1   1  10      144.97      147.63      4.69 o 
   0   1  10       12.35        7.35      1.29 o 
   1   1  10       13.09       18.85      2.67 o 
   2   1  10       87.04       87.12      7.58 o 
   3   1  10      262.32      281.79     10.88 o 
   4   1  10      100.72      100.47     12.20 o 
   5   1  10        1.89       -0.12      1.34 o 
   7   1  10       84.40      111.44     12.97 o 
  -8   2  10        2.36        9.83      4.08 o 
  -7   2  10        5.95        5.68      2.51 o 
  -6   2  10        6.03       12.90      3.99 o 
  -5   2  10       29.09       33.09      6.45 o 
  -4   2  10      526.54      520.97     10.19 o 
  -3   2  10        0.08        0.87      0.78 o 
  -2   2  10     1693.57     1834.24     19.07 o 
  -1   2  10      151.62      154.64      4.84 o 
   0   2  10      141.90      146.88      4.86 o 
   1   2  10        0.00        0.45      0.87 o 
   2   2  10       48.44       45.90      6.02 o 
   3   2  10      303.92      290.93     15.12 o 
   4   2  10       31.91       27.35      3.22 o 
   5   2  10      100.76       89.49      9.33 o 
   6   2  10        7.06       16.65      4.45 o 
   7   2  10        0.00        3.78      2.90 o 
  -7   3  10        2.18        0.44      2.29 o 
  -6   3  10       19.84       22.50      5.62 o 
  -5   3  10       39.28       53.48      8.06 o 
  -4   3  10      347.06      342.84     13.70 o 
  -3   3  10      387.53      356.30      8.39 o 
  -2   3  10      446.92      433.12     16.08 o 
  -1   3  10        8.72        8.11      1.38 o 
   0   3  10        4.28        5.49      2.01 o 
   1   3  10        0.34        0.78      1.06 o 
   2   3  10       32.30       36.52      5.35 o 
   3   3  10        1.58        4.26      2.08 o 
   4   3  10      419.28      402.86     18.49 o 
   5   3  10       23.83       15.98      3.98 o 
   6   3  10       47.82       40.59      6.33 o 
  -7   4  10       79.70       94.35     12.40 o 
  -6   4  10       37.24       38.76      7.61 o 
  -5   4  10       41.74       41.18      7.45 o 
  -4   4  10      424.83      423.79     21.91 o 
  -3   4  10        4.36        4.77      1.62 o 
  -2   4  10      563.49      590.03     36.39 o 
  -1   4  10        2.91        2.39      1.30 o 
   0   4  10        0.00        1.13      2.31 o 
   1   4  10       34.38       36.89      3.87 o 
   2   4  10        7.25       11.76      3.33 o 
   3   4  10       79.58       67.24      7.53 o 
   4   4  10        6.56        5.49      2.41 o 
   5   4  10       25.83       33.44      5.61 o 
   6   4  10       16.37       26.12      6.87 o 
  -6   5  10       66.95       69.00     10.67 o 
  -5   5  10      246.75      258.18     19.18 o 
  -4   5  10       33.65       43.38      7.60 o 
  -3   5  10       11.57        9.92      3.62 o 
  -2   5  10       45.01       52.32      7.30 o 
  -1   5  10       61.05       53.06      6.89 o 
   0   5  10        0.15        0.24      1.53 o 
   1   5  10        1.78        0.51      1.49 o 
   2   5  10       67.89       65.74      7.76 o 
   3   5  10      208.87      219.61     13.79 o 
   4   5  10        1.91       -0.04      1.27 o 
   5   5  10        1.19        5.33      3.58 o 
  -5   6  10       20.38       23.43      5.97 o 
  -4   6  10      222.42      255.61     18.80 o 
  -3   6  10        4.59       -0.86      1.83 o 
  -2   6  10      143.05      132.54     12.18 o 
  -1   6  10       36.49       37.33      6.13 o 
   0   6  10       21.61       18.45      4.26 o 
   1   6  10       52.70       59.42      6.80 o 
   2   6  10       63.11       68.73      8.27 o 
   3   6  10       16.68       14.09      3.87 o 
   4   6  10        4.02        3.82      3.55 o 
  -3   7  10       50.75       54.92      8.75 o 
  -2   7  10       59.61       68.76      9.24 o 
  -1   7  10        4.58        3.42      2.45 o 
   0   7  10        7.17        3.73      2.22 o 
   2   7  10       22.20       17.75      4.05 o 
  -8   0  11        0.23        1.57      2.02 o 
  -7   0  11       34.23       28.65      5.77 o 
  -6   0  11      175.49      167.16     12.67 o 
  -5   0  11      415.53      413.36     18.84 o 
  -4   0  11        1.37        2.30      2.35 o 
  -3   0  11        1.46        2.55      1.47 o 
  -2   0  11       16.49       19.94      2.75 o 
  -1   0  11      100.17      101.36      7.90 o 
   0   0  11       49.89       53.79      6.01 o 
   1   0  11        2.83        6.03      2.48 o 
   2   0  11     1262.70     1272.55     31.67 o 
   3   0  11      361.56      322.46     16.99 o 
   4   0  11      128.62      110.80     10.62 o 
   5   0  11       26.81       28.11      6.04 o 
   7   0  11        5.15        6.20      3.42 o 
  -8   1  11      105.87      120.22     12.61 o 
  -7   1  11      218.02      219.93     14.24 o 
  -6   1  11       11.33       14.66      2.10 o 
  -5   1  11      515.86      531.04     11.89 o 
  -4   1  11       65.83       71.77      4.12 o 
  -3   1  11       63.50       71.10      4.82 o 
  -2   1  11        0.50        1.28      0.97 o 
  -1   1  11       75.94       63.87      3.27 o 
   0   1  11        0.47        0.10      0.69 o 
   1   1  11      329.27      319.94      8.63 o 
   2   1  11       66.67       63.16      5.08 o 
   3   1  11      328.09      341.76     12.39 o 
   4   1  11        0.20       -0.74      3.67 o 
   5   1  11        0.88        3.94      2.15 o 
   6   1  11       12.93       11.74      3.89 o 
   7   1  11      106.95      114.55     13.47 o 
  -8   2  11        0.05       -1.57      2.35 o 
  -7   2  11       33.08       33.48      6.87 o 
  -6   2  11       11.17       13.01      4.38 o 
  -5   2  11      796.89      805.90     40.77 o 
  -4   2  11      204.77      218.27      8.14 o 
  -3   2  11      672.13      691.70     14.75 o 
  -2   2  11      236.38      255.48      9.13 o 
  -1   2  11        5.78        6.82      1.35 o 
   0   2  11       20.76       21.75      2.89 o 
   1   2  11       56.10       56.30      3.80 o 
   2   2  11       32.86       33.36      3.00 o 
   3   2  11       88.40       81.84      6.25 o 
   4   2  11      392.71      331.59     17.58 o 
   5   2  11        0.54        3.61      2.23 o 
   6   2  11        0.07       -2.06      2.07 o 
  -7   3  11       17.27       32.44      6.95 o 
  -6   3  11        7.73        6.75      3.59 o 
  -5   3  11      501.96      533.38     25.03 o 
  -4   3  11       55.08       69.95      7.16 o 
  -3   3  11      291.94      308.02     10.93 o 
  -2   3  11      595.43      587.49     11.11 o 
  -1   3  11      456.33      451.61     10.20 o 
   0   3  11       51.94       48.45      4.40 o 
   1   3  11       12.53       14.38      3.45 o 
   2   3  11        5.83        5.66      1.67 o 
   3   3  11      106.13      101.22      6.09 o 
   4   3  11       53.41       57.71      7.42 o 
   5   3  11       11.27       17.06      4.35 o 
   6   3  11        5.91        4.68      2.62 o 
  -7   4  11        2.28        4.84      3.47 o 
  -6   4  11        8.80       16.61      4.98 o 
  -5   4  11      348.76      350.96     21.60 o 
  -4   4  11       52.46       42.27      7.24 o 
  -3   4  11      121.27      118.31     11.13 o 
  -2   4  11       21.28       21.99      2.89 o 
  -1   4  11        3.00        1.28      2.01 o 
   0   4  11        0.39        0.68      1.76 o 
   1   4  11       15.52       15.70      3.95 o 
   2   4  11      139.66      148.95     11.43 o 
   3   4  11       11.94       10.78      3.25 o 
   4   4  11      178.95      173.80     12.73 o 
   5   4  11        0.12        0.92      1.43 o 
  -6   5  11        0.11       -3.74      3.74 o 
  -5   5  11      165.67      173.34     15.92 o 
  -4   5  11       32.80       26.77      6.24 o 
  -3   5  11        4.58        1.68      2.34 o 
  -2   5  11       43.53       44.05      6.93 o 
  -1   5  11       13.25       13.52      4.07 o 
   0   5  11        2.61        1.44      1.78 o 
   1   5  11      222.15      223.75     14.97 o 
   2   5  11       96.29       93.88      9.63 o 
   3   5  11      150.86      142.57     11.61 o 
   4   5  11       35.22       38.86      6.21 o 
   5   5  11        4.03       -0.62      2.32 o 
  -5   6  11      127.07      127.55     14.33 o 
  -4   6  11       22.92       26.74      6.66 o 
  -3   6  11       13.38       14.74      4.80 o 
  -2   6  11        1.69        1.51      1.57 o 
  -1   6  11        9.56       13.93      3.85 o 
   0   6  11        5.13        7.57      3.03 o 
   1   6  11        6.70        8.79      2.98 o 
   2   6  11      169.37      169.75     13.22 o 
   3   6  11       62.31       58.04      7.64 o 
   4   6  11       81.66       68.66     11.24 o 
  -3   7  11       43.16       56.37      8.85 o 
  -2   7  11       84.13       91.84     10.73 o 
  -1   7  11       41.13       51.95      7.79 o 
   0   7  11       10.79       11.15      3.69 o 
   2   7  11        2.17        5.77      2.95 o 
  -8   0  12      144.64      149.39     13.50 o 
  -7   0  12       38.73       48.93      7.60 o 
  -6   0  12        6.14        5.87      2.97 o 
  -5   0  12      658.98      639.72     24.15 o 
  -4   0  12       70.06       76.79      8.29 o 
  -3   0  12       25.31       29.03      3.38 o 
  -2   0  12        6.10        5.40      2.12 o 
  -1   0  12      350.33      360.63     15.56 o 
   0   0  12      368.73      392.76     16.87 o 
   1   0  12       35.84       40.32      5.72 o 
   2   0  12       15.40       12.67      3.72 o 
   3   0  12     1099.44     1055.52     31.81 o 
   4   0  12      498.53      416.19     21.22 o 
   5   0  12        6.48        4.53      3.26 o 
  -8   1  12       54.13       64.69      9.52 o 
  -7   1  12       64.85       68.26      6.21 o 
  -6   1  12        6.82        5.46      1.39 o 
  -5   1  12        7.85        8.02      1.58 o 
  -4   1  12        6.19        3.22      1.38 o 
  -3   1  12       92.73       98.32      5.90 o 
  -2   1  12       41.32       37.83      3.09 o 
  -1   1  12      212.71      233.38      8.98 o 
   0   1  12       80.17       82.83      5.53 o 
   1   1  12      408.42      387.79     12.40 o 
   2   1  12      872.47      818.99     18.86 o 
   3   1  12      122.81      138.69      8.25 o 
   4   1  12        6.80        9.79      2.64 o 
   5   1  12       20.19       22.86      5.41 o 
   6   1  12        0.29        0.38      1.54 o 
  -7   2  12       47.88       52.47      8.55 o 
  -6   2  12       20.16       20.75      5.45 o 
  -5   2  12      346.87      365.14     25.83 o 
  -4   2  12        0.03        0.76      0.91 o 
  -3   2  12      473.44      456.03     12.62 o 
  -2   2  12      722.70      708.90     15.90 o 
  -1   2  12       32.70       34.40      2.98 o 
   0   2  12      555.86      540.10     14.53 o 
   1   2  12       73.31       70.68      9.82 o 
   2   2  12        2.62        3.36      1.99 o 
   3   2  12       67.88       67.73      5.87 o 
   4   2  12       63.96       43.59      6.72 o 
   5   2  12       27.33       26.50      5.49 o 
   6   2  12      196.60      222.99     16.33 o 
  -7   3  12       14.73       12.18      4.37 o 
  -6   3  12       98.19       90.61     11.13 o 
  -5   3  12       51.58       50.58      8.14 o 
  -4   3  12      135.49      141.83      6.73 o 
  -3   3  12      234.44      243.78      9.30 o 
  -2   3  12      237.95      228.38      7.34 o 
  -1   3  12        0.14        1.32      1.74 o 
   0   3  12        0.00       -0.47      1.23 o 
   1   3  12      746.65      743.80     18.40 o 
   2   3  12       41.29       39.24      4.49 o 
   3   3  12        0.96        3.44      2.37 o 
   4   3  12        4.52        3.81      2.25 o 
   5   3  12        1.95        0.97      1.80 o 
   6   3  12        3.57        5.58      2.82 o 
  -6   4  12        0.54        2.64      2.64 o 
  -5   4  12      236.38      242.96     18.23 o 
  -4   4  12       17.10       27.20      5.99 o 
  -3   4  12       44.41       43.94      7.05 o 
  -2   4  12       88.60       85.70      7.10 o 
  -1   4  12       47.28       61.90      7.59 o 
   0   4  12      171.23      180.93     12.34 o 
   1   4  12        3.70        3.46      2.27 o 
   2   4  12        4.67       -0.01      1.34 o 
   3   4  12      228.77      208.85     14.21 o 
   4   4  12      145.37      139.08     11.77 o 
   5   4  12        1.18       -0.38      1.39 o 
  -6   5  12        0.20        2.55      2.80 o 
  -5   5  12        0.22       -1.28      2.84 o 
  -4   5  12       22.30       26.15      6.05 o 
  -3   5  12       17.47       16.60      4.61 o 
  -2   5  12        0.00       -0.74      2.13 o 
  -1   5  12      121.91      117.14     10.87 o 
   0   5  12       22.21       19.37      4.47 o 
   1   5  12       36.19       40.25      6.61 o 
   2   5  12      617.84      614.63     25.02 o 
   3   5  12       76.47       75.31      8.74 o 
   4   5  12        3.72        5.77      2.77 o 
  -4   6  12       33.78       34.23      7.44 o 
  -3   6  12        1.28       -0.29      1.93 o 
  -2   6  12        2.87        2.13      2.23 o 
  -1   6  12       23.58       24.71      5.43 o 
   0   6  12       34.41       33.55      5.88 o 
   1   6  12        2.10        1.34      1.92 o 
   2   6  12       14.22       13.77      4.19 o 
   3   6  12      229.81      227.61     15.56 o 
  -2   7  12       22.57       28.29      6.23 o 
  -1   7  12        0.28        2.16      2.66 o 
   0   7  12        1.23        1.58      1.82 o 
   1   7  12      143.46      163.69     14.45 o 
  -8   0  13       63.77       50.14      8.22 o 
  -7   0  13      277.41      297.18     18.52 o 
  -6   0  13        0.04        1.60      1.90 o 
  -5   0  13      265.56      246.26     15.47 o 
  -4   0  13        0.59       -0.05      1.09 o 
  -3   0  13      552.41      545.27     14.69 o 
  -2   0  13       17.92       17.34      3.66 o 
  -1   0  13      111.14      113.30      9.23 o 
   0   0  13       58.19       62.32      7.15 o 
   1   0  13     1422.32     1409.30     34.38 o 
   2   0  13      655.55      636.58     24.43 o 
   3   0  13       27.49       23.82      5.38 o 
   4   0  13      125.44      111.74     11.43 o 
   5   0  13        7.84        5.48      3.18 o 
  -7   1  13       17.22       17.10      3.36 o 
  -6   1  13      231.73      241.92      8.46 o 
  -5   1  13        3.63        2.54      1.23 o 
  -4   1  13      459.47      449.46     13.29 o 
  -3   1  13       53.53       53.04      4.60 o 
  -2   1  13        7.33        4.77      1.31 o 
  -1   1  13        3.44        3.59      1.87 o 
   0   1  13       30.06       28.81      3.52 o 
   1   1  13      276.93      295.00     14.96 o 
   2   1  13        0.07       -1.58      2.99 o 
   3   1  13      264.43      235.57     11.12 o 
   4   1  13        0.36        0.62      1.28 o 
   5   1  13       83.44       85.71      7.52 o 
   6   1  13        5.17        6.65      3.39 o 
  -7   2  13       39.21       53.50      8.73 o 
  -6   2  13        3.28        5.17      2.92 o 
  -5   2  13       87.59       84.25      5.60 o 
  -4   2  13       49.72       51.41      4.49 o 
  -3   2  13      124.15      114.65      6.71 o 
  -2   2  13      376.12      356.64     11.82 o 
  -1   2  13        2.30        0.57      0.97 o 
   0   2  13       22.72       22.15      3.18 o 
   1   2  13       73.59       79.07      6.02 o 
   2   2  13       59.34       56.43      5.34 o 
   3   2  13       99.88       92.35     11.12 o 
   4   2  13      177.71      160.56     13.21 o 
   5   2  13        5.51        6.45      3.00 o 
   6   2  13        0.00       -1.34      1.86 o 
  -7   3  13       10.55        8.09      4.05 o 
  -6   3  13       51.93       67.27      9.81 o 
  -5   3  13        2.70        5.15      2.89 o 
  -4   3  13       20.99       19.75      2.80 o 
  -3   3  13      608.91      617.54     15.55 o 
  -2   3  13       46.46       44.77      4.42 o 
  -1   3  13        0.35        0.50      0.96 o 
   0   3  13      107.99       98.48      7.87 o 
   1   3  13      116.56      109.04      7.32 o 
   2   3  13      219.75      215.01     10.67 o 
   3   3  13        8.94        7.68      3.14 o 
   4   3  13       10.86        5.89      2.78 o 
   5   3  13        0.02        1.34      1.77 o 
  -6   4  13        1.06        1.91      2.76 o 
  -5   4  13      125.40      128.24     13.48 o 
  -4   4  13        9.66       13.71      4.61 o 
  -3   4  13      131.17      138.75     12.63 o 
  -2   4  13       57.34       57.86      5.12 o 
  -1   4  13       16.19        9.25      2.30 o 
   0   4  13        0.22        0.83      1.27 o 
   1   4  13      241.14      243.13     15.76 o 
   2   4  13      166.29      142.58     12.16 o 
   3   4  13       49.44       48.28      7.04 o 
   4   4  13       58.34       45.49      6.99 o 
   5   4  13        8.98       10.50      3.56 o 
  -5   5  13       20.45       22.99      6.18 o 
  -4   5  13      329.46      369.28     22.57 o 
  -3   5  13        2.49       -0.12      1.60 o 
  -2   5  13        0.21       -3.01      3.01 o 
  -1   5  13        0.07        3.06      2.87 o 
   0   5  13       18.69       24.23      5.12 o 
   1   5  13      101.15       96.55     10.41 o 
   2   5  13       24.14       35.18      6.39 o 
   3   5  13      263.35      269.01     17.00 o 
   4   5  13        9.74       14.59      4.16 o 
  -4   6  13        7.26        8.57      4.06 o 
  -3   6  13      118.81      133.10     13.60 o 
  -2   6  13        0.66        1.43      2.13 o 
  -1   6  13       22.45       27.20      5.75 o 
   0   6  13        3.90        1.99      2.31 o 
   1   6  13      262.21      267.29     18.07 o 
   2   6  13      174.15      164.24     13.85 o 
   3   6  13       26.03       27.01      5.53 o 
  -1   7  13        0.19        0.40      2.22 o 
  -7   0  14       25.46       25.90      6.04 o 
  -6   0  14        1.20        0.32      1.84 o 
  -5   0  14      376.32      385.00     13.46 o 
  -4   0  14      424.28      409.69     16.03 o 
  -3   0  14       54.47       57.95      6.96 o 
  -2   0  14       66.17       68.25      7.47 o 
  -1   0  14      275.86      244.80     14.18 o 
   0   0  14       23.13       32.45      5.54 o 
   1   0  14      543.09      517.86     21.82 o 
   2   0  14      286.34      295.50     17.29 o 
   3   0  14        2.47       -2.14      2.14 o 
   4   0  14       56.85       76.77      9.73 o 
   5   0  14       54.53       51.82      8.50 o 
  -7   1  14        0.52        1.99      1.70 o 
  -6   1  14        7.21        7.15      1.63 o 
  -5   1  14       41.20       35.00      4.00 o 
  -4   1  14      161.56      154.05      8.13 o 
  -3   1  14      126.91      113.99      5.72 o 
  -2   1  14        0.58        0.04      0.90 o 
  -1   1  14        1.95        1.05      1.17 o 
   0   1  14      342.01      340.70     12.24 o 
   1   1  14      145.74      149.06      8.37 o 
   2   1  14        4.22        4.44      1.71 o 
   3   1  14       14.08       12.70      2.85 o 
   4   1  14        1.42        0.30      1.28 o 
   5   1  14       18.10       20.73      4.50 o 
   6   1  14        1.27        1.54      2.19 o 
  -7   2  14       15.01       12.22      4.54 o 
  -6   2  14        5.39        7.82      4.05 o 
  -5   2  14       74.45       78.42      5.69 o 
  -4   2  14        3.85        4.49      1.63 o 
  -3   2  14        2.23        2.57      1.46 o 
  -2   2  14        0.03       -0.36      0.95 o 
  -1   2  14      243.42      250.29     10.49 o 
   0   2  14       17.27       18.61      3.22 o 
   1   2  14     1580.28     1480.20     26.91 o 
   2   2  14       54.13       53.30      5.37 o 
   3   2  14       72.51       72.31      6.55 o 
   4   2  14        3.27        0.04      1.43 o 
   5   2  14        6.83       10.44      3.83 o 
  -7   3  14        0.15        4.57      3.33 o 
  -6   3  14       11.51        9.73      4.15 o 
  -5   3  14       10.87        9.49      4.20 o 
  -4   3  14       28.20       27.89      3.41 o 
  -3   3  14       28.50       24.64      3.43 o 
  -2   3  14       70.53       69.72      5.63 o 
  -1   3  14        9.10        4.93      2.45 o 
   0   3  14       18.29       22.08      3.49 o 
   1   3  14        4.13        4.05      1.93 o 
   2   3  14       21.21       17.11      3.28 o 
   3   3  14       91.94       74.17      9.08 o 
   4   3  14        0.03       -0.09      1.41 o 
   5   3  14        0.19        0.13      1.77 o 
  -6   4  14        0.37       -2.06      2.41 o 
  -5   4  14      102.03      104.63     12.25 o 
  -4   4  14      101.13       97.28     11.40 o 
  -3   4  14        2.32        1.68      1.26 o 
  -2   4  14        5.62        6.96      2.21 o 
  -1   4  14      114.35      114.37      7.58 o 
   0   4  14        1.61       -0.77      1.86 o 
   1   4  14      582.09      586.95     25.09 o 
   2   4  14        6.83        5.05      2.66 o 
   3   4  14       18.42       11.30      3.62 o 
   4   4  14        7.88       12.65      4.09 o 
  -5   5  14       41.57       49.69      8.80 o 
  -4   5  14       84.49      107.98     12.58 o 
  -3   5  14      205.89      212.26     16.58 o 
  -2   5  14       23.05       23.49      5.73 o 
  -1   5  14        2.41        3.86      2.47 o 
   0   5  14      277.34      289.11     12.71 o 
   1   5  14      177.71      186.15     14.96 o 
   2   5  14        0.88        1.76      1.74 o 
   3   5  14        0.02       -2.52      2.52 o 
  -4   6  14      117.13      122.84     13.80 o 
  -3   6  14        0.92        3.59      2.62 o 
  -2   6  14       22.56       15.60      4.80 o 
  -1   6  14       48.18       47.16      7.57 o 
   0   6  14        0.02       -0.29      2.21 o 
   1   6  14      176.14      157.57     14.25 o 
   2   6  14       28.36       21.59      5.34 o 
  -7   0  15       52.70       46.97      7.98 o 
  -6   0  15        0.59        0.26      1.31 o 
  -5   0  15       58.68       63.10      5.71 o 
  -4   0  15      123.88      124.02     11.64 o 
  -3   0  15      453.05      376.69     18.07 o 
  -2   0  15       11.43       15.43      3.95 o 
  -1   0  15      143.68      173.17     12.36 o 
   0   0  15       20.64       35.19      5.94 o 
   1   0  15      154.66      157.11     12.56 o 
   2   0  15      141.22      134.40     12.09 o 
   3   0  15       53.02       52.32      7.97 o 
   4   0  15        2.17        0.62      1.82 o 
   5   0  15      254.41      305.26     21.02 o 
  -7   1  15       18.91       12.52      4.90 o 
  -6   1  15        5.82        5.07      1.68 o 
  -5   1  15        0.64        1.48      1.65 o 
  -4   1  15      408.22      386.89     13.33 o 
  -3   1  15        0.00        0.16      0.92 o 
  -2   1  15       85.89       74.38      5.73 o 
  -1   1  15        4.67        6.93      1.91 o 
   0   1  15     1655.36     1634.87     27.86 o 
   1   1  15       10.69       11.59      2.96 o 
   2   1  15        8.12       10.74      2.54 o 
   3   1  15       42.11       35.37      4.73 o 
   4   1  15       17.10       16.89      3.62 o 
   5   1  15        2.55       -0.11      1.98 o 
  -7   2  15        6.45        3.58      3.14 o 
  -6   2  15        4.51        4.34      3.26 o 
  -5   2  15       76.13       87.28      6.27 o 
  -4   2  15       17.25       15.21      2.76 o 
  -3   2  15       43.97       38.05      4.32 o 
  -2   2  15        4.76        4.87      1.45 o 
  -1   2  15      209.32      204.88      9.85 o 
   0   2  15       87.10       77.79      6.31 o 
   1   2  15       68.92       60.15      5.68 o 
   2   2  15       16.53       10.51      2.57 o 
   3   2  15        1.97        1.29      1.43 o 
   4   2  15       18.31       18.61      3.68 o 
   5   2  15        8.35        6.42      3.30 o 
  -6   3  15        4.44        1.37      1.61 o 
  -5   3  15       36.31       43.93      8.01 o 
  -4   3  15      145.73      157.03      8.39 o 
  -3   3  15       41.71       41.70      4.53 o 
  -2   3  15      177.22      180.78     12.64 o 
  -1   3  15        0.13       -0.05      1.01 o 
   0   3  15     1788.36     1768.22     30.44 o 
   1   3  15      128.63      109.30      7.87 o 
   2   3  15       36.57       32.67      4.55 o 
   3   3  15       18.73       16.01      4.60 o 
   4   3  15        0.35        0.99      1.37 o 
   5   3  15        1.11        1.26      1.96 o 
  -6   4  15        0.15       -0.63      2.17 o 
  -5   4  15       42.01       49.46      8.65 o 
  -4   4  15        6.60        6.40      3.86 o 
  -3   4  15      100.27      100.25      7.05 o 
  -2   4  15        1.49       -1.04      1.39 o 
  -1   4  15       76.10       85.08      9.98 o 
   0   4  15       14.47       14.71      3.74 o 
   1   4  15       58.75       57.47      8.22 o 
   2   4  15        3.93       -0.11      1.89 o 
   3   4  15       12.21       13.94      4.33 o 
   4   4  15        3.17        3.35      2.37 o 
  -5   5  15       17.89       23.57      6.30 o 
  -4   5  15      183.69      200.74     17.30 o 
  -3   5  15        4.18        3.52      2.77 o 
  -2   5  15       23.24       22.96      5.61 o 
  -1   5  15        1.49        0.45      1.99 o 
   0   5  15      499.34      551.70     26.89 o 
   1   5  15       29.96       33.55      6.73 o 
   2   5  15        0.49        0.83      2.11 o 
   3   5  15       13.95       13.31      4.10 o 
  -3   6  15       82.17       91.57     11.77 o 
  -2   6  15        3.23        2.29      2.53 o 
  -1   6  15       25.49       24.91      5.86 o 
   0   6  15        1.86        5.16      2.87 o 
   1   6  15       51.89       43.06      7.83 o 
  -7   0  16        0.06        1.29      2.41 o 
  -6   0  16        5.49        6.52      1.95 o 
  -5   0  16        4.55        7.08      2.34 o 
  -4   0  16       43.30       36.27      6.12 o 
  -3   0  16      210.16      187.70     13.27 o 
  -2   0  16       63.19       50.60      7.09 o 
  -1   0  16       24.03       42.95      6.50 o 
   0   0  16       54.80       50.98      7.28 o 
   1   0  16       20.93       22.59      5.13 o 
   2   0  16       13.84       10.84      3.91 o 
   3   0  16       30.85       37.18      6.99 o 
   4   0  16        9.51       17.10      5.09 o 
   5   0  16       97.16      101.83     12.65 o 
  -7   1  16       25.87       23.72      6.41 o 
  -6   1  16        8.73        7.74      3.83 o 
  -5   1  16       68.62       72.28      6.11 o 
  -4   1  16        0.13        0.51      0.99 o 
  -3   1  16       14.64       11.07      2.18 o 
  -2   1  16        3.70        3.48      1.55 o 
  -1   1  16       21.94       14.46      2.73 o 
   0   1  16      697.03      632.57     20.78 o 
   1   1  16       40.39       39.07      4.67 o 
   2   1  16        3.05        3.34      1.63 o 
   3   1  16        0.29       -0.09      1.03 o 
   4   1  16       27.57       25.81      6.27 o 
   5   1  16       26.68       27.88      7.03 o 
  -6   2  16       37.53       36.85      7.51 o 
  -5   2  16       19.98       22.79      3.42 o 
  -4   2  16        0.00        0.79      1.40 o 
  -3   2  16      451.14      426.48     12.15 o 
  -2   2  16      115.03      101.51      5.96 o 
  -1   2  16       10.93       10.00      2.50 o 
   0   2  16       49.99       37.53      4.56 o 
   1   2  16      100.79       89.52      7.18 o 
   2   2  16        5.03        2.69      1.63 o 
   3   2  16       30.99       25.78      5.97 o 
   4   2  16        2.44        1.15      1.67 o 
   5   2  16       15.11       11.21      3.85 o 
  -6   3  16        0.01        4.84      4.28 o 
  -5   3  16        4.30        3.66      3.51 o 
  -4   3  16       49.13       46.65      4.87 o 
  -3   3  16        1.94        1.37      1.38 o 
  -2   3  16        0.07       -0.21      0.94 o 
  -1   3  16      119.23      115.21     10.00 o 
   0   3  16      490.44      503.65     16.87 o 
   1   3  16      209.70      192.19     10.76 o 
   2   3  16        5.22        4.44      2.07 o 
   3   3  16        0.00       -2.92      2.92 o 
   4   3  16        0.00        0.33      1.52 o 
  -5   4  16        2.33       -3.09      3.09 o 
  -4   4  16        0.81        6.04      3.44 o 
  -3   4  16      169.12      169.96      9.47 o 
  -2   4  16       65.50       61.64      5.92 o 
  -1   4  16        5.61        9.62      2.15 o 
   0   4  16        0.38       -1.19      1.57 o 
   1   4  16       11.96       17.26      4.86 o 
   2   4  16        0.68       -0.31      2.01 o 
   3   4  16       23.30       27.64      6.03 o 
  -4   5  16       10.00        7.15      3.87 o 
  -3   5  16        7.13       11.71      4.75 o 
  -2   5  16        8.81       10.32      4.02 o 
  -1   5  16        5.76        6.06      2.49 o 
   0   5  16      260.36      269.34     19.10 o 
   1   5  16        0.10       -1.51      2.40 o 
   2   5  16       12.50        8.82      3.88 o 
  -2   6  16       27.90       28.23      6.31 o 
  -1   6  16        2.92       -0.97      1.98 o 
   0   6  16        5.58        9.70      4.28 o 
  -6   0  17       36.43       39.83      8.62 o 
  -5   0  17       29.77       33.30      6.08 o 
  -4   0  17       39.15       45.45      6.93 o 
  -3   0  17      125.40      130.18     11.45 o 
  -2   0  17      158.92      131.15     11.66 o 
  -1   0  17        4.90       -1.22      1.77 o 
   0   0  17        3.10        7.31      3.24 o 
   1   0  17       29.98       29.35      6.05 o 
   2   0  17        3.15        5.09      2.86 o 
   3   0  17        8.34        5.56      3.01 o 
   4   0  17       40.03       40.29      7.95 o 
  -6   1  17        1.56        1.49      1.53 o 
  -5   1  17        1.58        2.80      1.48 o 
  -4   1  17        0.37       -0.03      1.02 o 
  -3   1  17      110.53      100.52      7.20 o 
  -2   1  17        1.32       -0.39      1.17 o 
  -1   1  17      110.17       90.40      6.93 o 
   0   1  17        2.25        2.08      2.18 o 
   1   1  17        5.24        3.68      2.97 o 
   2   1  17      109.36      101.82      8.11 o 
   3   1  17        1.61        3.99      2.72 o 
   4   1  17        6.90        5.32      2.91 o 
  -6   2  17       35.97       45.14      8.33 o 
  -5   2  17        1.53        4.87      3.39 o 
  -4   2  17       18.86       15.38      3.07 o 
  -3   2  17       12.74        7.48      2.25 o 
  -2   2  17       63.25       54.27      5.41 o 
  -1   2  17       91.21       88.34      7.01 o 
   0   2  17       67.01       75.30      6.59 o 
   1   2  17        4.36        2.69      1.38 o 
   2   2  17       11.39       12.27      2.99 o 
   3   2  17        4.05        3.01      1.84 o 
   4   2  17        2.84        2.85      1.89 o 
  -6   3  17        6.33        9.96      4.96 o 
  -5   3  17        0.63       -1.03      2.87 o 
  -4   3  17       15.85       15.97      3.13 o 
  -3   3  17      125.91      117.75      8.02 o 
  -2   3  17       36.32       31.73      3.63 o 
  -1   3  17       26.99       27.64      4.12 o 
   0   3  17       10.16        8.34      2.48 o 
   1   3  17        5.63        3.50      2.33 o 
   2   3  17       39.16       40.34      5.30 o 
   3   3  17       23.35       32.61      4.99 o 
   4   3  17        5.91        5.06      2.39 o 
  -5   4  17        6.03        3.22      3.71 o 
  -4   4  17       17.32       18.45      5.78 o 
  -3   4  17       33.50       30.72      4.30 o 
  -2   4  17       75.67       78.29      5.70 o 
  -1   4  17       24.77       21.10      3.80 o 
   0   4  17       11.88       11.15      3.03 o 
   1   4  17        1.17       -2.95      2.95 o 
   2   4  17        1.57        2.22      2.03 o 
   3   4  17        3.58        2.12      2.14 o 
  -3   5  17       32.32       38.53      7.80 o 
  -2   5  17        0.10       -0.47      2.89 o 
  -1   5  17      105.32      120.13      9.17 o 
   0   5  17       11.28       10.70      4.25 o 
   1   5  17       15.83        9.59      3.92 o 
  -6   0  18      167.85      189.08     14.59 o 
  -5   0  18        7.64        5.20      2.77 o 
  -4   0  18      156.82      140.68     12.54 o 
  -3   0  18       56.74       69.44      8.70 o 
  -2   0  18       12.20       20.51      4.91 o 
  -1   0  18       92.07       77.99      9.44 o 
   0   0  18        9.80       19.71      5.07 o 
   1   0  18       39.75       33.09      6.63 o 
   2   0  18      157.13      177.44     15.55 o 
   3   0  18       10.97       17.80      5.39 o 
   4   0  18        0.56        5.09      3.33 o 
  -6   1  18        7.61        9.38      2.96 o 
  -5   1  18        2.25        4.73      1.65 o 
  -4   1  18       64.97       66.54      6.02 o 
  -3   1  18        5.06        1.69      1.28 o 
  -2   1  18       12.39       10.63      2.67 o 
  -1   1  18       10.06       10.71      2.74 o 
   0   1  18       69.25       65.31      7.23 o 
   1   1  18       16.79       14.13      4.37 o 
   2   1  18       11.63       12.60      3.12 o 
   3   1  18       25.71       33.24      5.04 o 
   4   1  18        7.74       -0.10      3.06 o 
  -6   2  18       65.16       72.91     10.84 o 
  -5   2  18        0.43       -0.77      2.53 o 
  -4   2  18      203.81      205.30      9.06 o 
  -3   2  18       22.17       26.09      3.34 o 
  -2   2  18        1.34        0.96      1.19 o 
  -1   2  18        5.57        7.81      2.25 o 
   0   2  18       35.86       41.19      5.15 o 
   1   2  18        0.50       -1.57      1.57 o 
   2   2  18       23.17       18.72      3.78 o 
   3   2  18       88.44      102.37      8.79 o 
   4   2  18       20.75       28.33      4.94 o 
  -5   3  18        3.23        3.57      4.26 o 
  -4   3  18        1.43        4.65      3.69 o 
  -3   3  18        0.51       -0.39      1.28 o 
  -2   3  18       21.44       17.17      5.06 o 
  -1   3  18        7.82        4.70      1.98 o 
   0   3  18        9.40       14.24      3.28 o 
   1   3  18        2.20        2.56      1.76 o 
   2   3  18       52.60       50.30      6.18 o 
   3   3  18        1.01        4.42      2.11 o 
  -4   4  18      119.44      115.52     13.42 o 
  -3   4  18        0.17        0.17      2.91 o 
  -2   4  18        5.46        4.23      3.63 o 
  -1   4  18       18.45       18.67      3.76 o 
   0   4  18       17.19       22.65      4.21 o 
   1   4  18        1.62        2.79      2.66 o 
   2   4  18       25.81       29.34      6.64 o 
  -2   5  18       25.02       21.97      4.37 o 
  -1   5  18        9.15       13.47      5.20 o 
   0   5  18       35.49       44.50      8.36 o 
  -6   0  19      130.70      154.16     13.53 o 
  -5   0  19       17.61       18.08      4.88 o 
  -4   0  19       40.71       38.88      6.83 o 
  -3   0  19       27.08       30.35      6.08 o 
  -2   0  19        3.21        3.38      2.49 o 
  -1   0  19        1.50       -0.30      1.47 o 
   0   0  19       52.04       67.53      9.45 o 
   1   0  19        8.52       12.16      4.21 o 
   2   0  19       13.48       12.77      4.62 o 
   3   0  19      156.80      178.56     16.56 o 
  -5   1  19        7.67        4.64      1.98 o 
  -4   1  19        0.30       -0.74      1.32 o 
  -3   1  19       10.09       12.05      2.89 o 
  -2   1  19       31.09       34.55      4.61 o 
  -1   1  19       82.23       81.85      7.21 o 
   0   1  19       15.53       16.37      3.34 o 
   1   1  19       97.10       96.79      8.22 o 
   2   1  19       38.31       42.74      5.72 o 
   3   1  19       85.09      105.95      9.16 o 
  -5   2  19        0.04        2.69      1.95 o 
  -4   2  19       32.85       22.94      3.26 o 
  -3   2  19      306.41      302.99     13.59 o 
  -2   2  19      119.96      125.10      8.82 o 
  -1   2  19        2.08        3.35      1.73 o 
   0   2  19        2.33        6.31      3.37 o 
   1   2  19       60.35       69.45      9.84 o 
   2   2  19        5.11        7.18      2.58 o 
   3   2  19       17.92       28.16      4.99 o 
  -4   3  19       83.42       93.38      8.56 o 
  -3   3  19       50.75       50.84      4.75 o 
  -2   3  19       79.86       87.27      7.52 o 
  -1   3  19       41.79       34.75      4.94 o 
   0   3  19       37.84       34.66      4.98 o 
   1   3  19       17.54       17.91      6.01 o 
   2   3  19        4.71        4.68      2.72 o 
  -3   4  19       97.66      133.67     22.35 o 
  -2   4  19       23.11       23.48      4.17 o 
  -1   4  19        0.36        1.99      1.99 o 
   0   4  19        7.64        6.79      2.35 o 
   1   4  19        2.91        4.83      2.19 o 
  -5   0  20       84.53       74.17      9.75 o 
  -4   0  20        2.61        1.67      2.62 o 
  -3   0  20       10.41        4.52      2.76 o 
  -2   0  20       34.79       36.25      6.93 o 
  -1   0  20        0.71        0.86      2.13 o 
   0   0  20        4.19        7.15      3.49 o 
   1   0  20      200.62      233.35     18.45 o 
   2   0  20      519.63      605.22     30.36 o 
   3   0  20       11.88       12.00      4.87 o 
  -5   1  20        0.90        3.96      1.87 o 
  -4   1  20       13.98       15.48      3.27 o 
  -3   1  20        8.88        8.05      2.55 o 
  -2   1  20        2.68        3.25      1.68 o 
  -1   1  20       29.90       33.11      4.82 o 
   0   1  20        5.16        1.36      2.48 o 
   1   1  20       52.32       67.89     10.59 o 
   2   1  20      134.81      150.51     10.79 o 
   3   1  20        8.76       16.76      3.76 o 
  -4   2  20       57.32       71.50      6.74 o 
  -3   2  20        1.71        1.14      2.74 o 
  -2   2  20       10.68       17.15      3.47 o 
  -1   2  20        2.79        2.18      1.48 o 
   0   2  20       56.39       66.14      6.94 o 
   1   2  20        6.32        5.28      3.53 o 
   2   2  20      169.03      195.10     12.38 o 
  -4   3  20       31.51       26.76      4.83 o 
  -3   3  20      195.29      189.67     15.54 o 
  -2   3  20       14.03       12.27      3.16 o 
  -1   3  20        8.47        7.52      2.64 o 
   0   3  20       73.69       74.17      7.40 o 
   1   3  20       27.37       32.25      5.08 o 
  -2   4  20        0.17       -1.02      1.69 o 
  -1   4  20        1.47       -1.05      1.47 o 
   0   4  20       19.46       20.28      4.10 o 
  -4   0  21      229.88      243.39     18.04 o 
  -3   0  21       25.31       37.90      7.24 o 
  -2   0  21       13.47        6.64      3.13 o 
  -1   0  21        1.38        1.04      1.91 o 
   0   0  21        2.74       10.27      4.61 o 
   1   0  21       40.03       39.30      8.01 o 
   2   0  21        0.01        0.34      2.27 o 
  -4   1  21       19.68       17.01      3.46 o 
  -3   1  21        1.09       -1.22      1.38 o 
  -2   1  21       38.15       29.92      4.65 o 
  -1   1  21        3.19        4.00      2.03 o 
   0   1  21        5.45        7.58      2.66 o 
   1   1  21       59.25       67.12      7.21 o 
   2   1  21        0.47        1.20      1.63 o 
  -4   2  21        5.53        2.80      5.16 o 
  -3   2  21      143.90      179.78     11.11 o 
  -2   2  21       10.28        8.72      2.88 o 
  -1   2  21       49.25       43.53      5.78 o 
   0   2  21       13.63       12.72      3.27 o 
   1   2  21       36.91       44.44      6.04 o 
  -3   3  21       76.26       88.35      7.93 o 
  -2   3  21       95.03       99.30     11.52 o 
  -1   3  21       36.52       43.28      5.74 o 
   0   3  21       80.36       72.95      7.58 o 
  -3   0  22      110.82      125.82     13.43 o 
  -2   0  22       24.38       25.02      6.27 o 
  -1   0  22       73.08       85.95     11.45 o 
   0   0  22      109.77      131.88     14.38 o 
   1   0  22        2.81        2.77      2.27 o 
  -3   1  22        7.53        8.66      2.82 o 
  -2   1  22        3.34        1.97      3.75 o 
  -1   1  22        2.63        0.27      4.09 o 
   0   1  22       32.77       39.08      5.68 o 
   1   1  22        3.97        5.41      2.32 o 
  -2   2  22        1.21        2.20      1.72 o 
  -1   2  22       13.96       11.48      3.23 o 
   0   2  22       13.52       18.01      3.90 o 
  -1   0  23       30.95       39.05      8.21 o 
                                                 
